# Supplementary material for: High‐throughput CRISPRi phenotyping identifies new essential genes in Streptococcus pneumoniae
Source: Mol Syst Biol. 2017 May 10;13(5):931. doi: 10.15252/msb.20167449 (PMC5448163; doi:10.15252/msb.20167449)
Supplement: Supplementary file 3 — Dataset EV1 [file MSB-13-931-s003.xlsx]

## Sheet: Legend of Dataset EV1
Dataset EV1 The list of 391 potentially essential genes selected for the CRISPRi library. The growth phenotypes of the corresponding CRISPRi strains were included, which are related to Figure 2.

## Sheet: DatasetEV1
Number	Gene-length (bp)	Gene number of D39	Gene number of TIGR4	Gene-ID	Gene Product	TvO2unresponsiveessential2[essential]	TvO2unresponsiveunresponsive9 [2]	Morten (This study)	Notes	Growth defect	Increased lysis	2x@OD0.1	4x@OD0.1
1	1362	SPD_0001	SP_0001	dnaA	chromosomal replication initiation protein	essential	essential	essential		yes	no	yes	yes
2	369	SPD_0008	SP_0008	SPD_0008	hypothetical protein	essential	essential	essential		yes	no	yes	yes
3	969	SPD_0033	SP_0027	prsA	ribose-phosphate pyrophosphokinase	essential	essential	essential		yes	no	yes	yes
4	2634	SPD_0038	SP_0032	SPD_0038	DNA polymerase I	essential	essential	essential		yes	no	yes	yes
5	1122	SPD_0127	SP_0118	mnmA	tRNA-specific 2-thiouridylase MnmA	essential	essential	essential		yes	no	yes	yes
6	594	SPD_0170	SP_0179	ruvA	Holliday junction DNA helicase RuvA	essential	essential	essential		no	no	no	no
7	945	SPD_0175	SP_0185	SPD_0175	magnesium transporter CorA family protein	essential	essential	essential		yes	no	yes	yes
8	1311	SPD_0213	SP_0230	secY	preprotein translocase subunit SecY	essential	essential	essential		yes	no	yes	yes
9	639	SPD_0214	SP_0231	adk	adenylate kinase	essential	essential	essential		yes	no	yes	yes
10	219	SPD_0215	SP_0232	infA	translation initiation factor IF-1	essential	essential	essential		yes	no	yes	yes
11	936	SPD_0218	SP_0236	rpoA	DNA-directed RNA polymerase subunit alpha	essential	essential	essential		yes	no	yes	yes
12	999	SPD_0241	SP_0259	ruvB	Holliday junction DNA helicase RuvB	essential	essential	essential		no	yes	no	no
13	759	SPD_0243	SP_0261	uppS	undecaprenyl pyrophosphate synthase	essential	essential	essential		yes	no	yes	yes
14	804	SPD_0244	SP_0262	cdsA	phosphatidate cytidylyltransferase	essential	essential	essential		yes	no	yes	yes
15	1854	SPD_0246	SP_0264	proS	prolyl-tRNA synthetase	essential	essential	essential		yes	no	yes	yes
16	1809	SPD_0248	SP_0266	glmS	glucosamine--fructose-6-phosphate aminotransferase	essential	essential	essential		yes	no	yes	yes
17	2082	SPD_0253	SP_0273	fusA	elongation factor G	essential	essential	essential		yes	no	yes	yes
18	1323	SPD_0270	SP_0290	SPD_0270	folylpolyglutamate synthase	essential	essential	essential		yes	yes	yes	yes
19	555	SPD_0271	SP_0291	folE	GTP cyclohydrolase I	essential	essential	essential		yes	yes	yes	yes
20	813	SPD_0272	SP_0292	sulD	bifunctional folate synthesis protein	essential	essential	essential		no	no	no	no
21	318	SPD_0305	SP_0335	ftsL	cell division protein FtsL	essential	essential	essential		yes	no	yes	yes
22	2253	SPD_0306	SP_0336	pbpX	penicillin-binding protein 2X	essential	essential	essential		yes	no	yes	yes
23	981	SPD_0307	SP_0337	mraY	phospho-N-acetylmuramoyl-pentapeptide-transferase	essential	essential	essential		yes	no	yes	yes
24	1425	SPD_0343	SP_0375	gnd	6-phosphogluconate dehydrogenase	essential	essential	essential		yes	no	yes	yes
25	690	SPD_0344	SP_0376	SPD_0344	DNA-binding response regulator	essential	essential	essential		yes	no	yes	yes
26	879	SPD_0346	SP_0381	mvk	mevalonate kinase	essential	essential	essential		yes	no	yes	no
27	954	SPD_0347	SP_0382	mvaD	diphosphomevalonate decarboxylase	essential	essential	essential		yes	no	yes	no
28	1008	SPD_0348	SP_0383	mvaK2	phosphomevalonate kinase	essential	essential	essential		yes	no	yes	no
29	1011	SPD_0349	SP_0384	fni	isopentenyl pyrophosphate isomerase	essential	essential	essential		no	yes	no	no
30	615	SPD_0367	SP_0402	lepB	signal peptidase I	essential	essential	essential		yes	yes	yes	no
31	1275	SPD_0375	SP_0411	serS	seryl-tRNA synthetase	essential	essential	essential		yes	no	yes	yes
32	975	SPD_0380	SP_0417	fabH	3-oxoacyl-ACP synthase	essential	essential	essential		yes	no	yes	yes
33	225	SPD_0381	SP_0418	acpP	acyl carrier protein	essential	essential	essential		yes	no	yes	no
34	921	SPD_0383	SP_0420	fabD	acyl-carrier-protein S-malonyltransferase	essential	essential	essential		no	yes	no	no
35	732	SPD_0384	SP_0421	fabG	3-ketoacyl-ACP reductase	essential	essential	essential	underconstruction
36	1236	SPD_0385	SP_0422	fabF	3-oxoacyl-(acyl carrier protein) synthase II	essential	essential	essential		no	yes	no	no
37	486	SPD_0386	SP_0423	accB	acetyl-CoA carboxylase biotin carboxyl carrier protein subunit	essential	essential	essential		yes	no	yes	no
38	423	SPD_0387	SP_0424	fabZ	(3R)-hydroxymyristoyl-ACP dehydratase	essential	essential	essential		no	yes	no	no
39	867	SPD_0389	SP_0426	accD	acetyl-CoA carboxylase subunit beta	essential	essential	essential		no	yes	no	no
40	768	SPD_0390	SP_0427	accA	acetyl-CoA carboxylase subunit alpha	essential	essential	essential	underconstruction
41	1443	SPD_0396	SP_0436	gatB	aspartyl/glutamyl-tRNA amidotransferase subunit B	essential	essential	essential		yes	no	yes	yes
42	1467	SPD_0397	SP_0437	gatA	aspartyl/glutamyl-tRNA amidotransferase subunit A	essential	essential	essential		yes	no	yes	yes
43	303	SPD_0398	SP_0438	gatC	aspartyl/glutamyl-tRNA amidotransferase subunit C	essential	essential	essential		yes	no	yes	yes
44	1668	SPD_0403	SP_0443	SPD_0403	hypothetical protein	essential	essential	essential		yes	no	yes	yes
45	588	SPD_0441	SP_0493	SPD_0441	DNA-directed RNA polymerase subunit delta	essential	essential	essential		yes	no	yes	yes
46	1197	SPD_0445	SP_0499	pgk	phosphoglycerate kinase	essential	essential	essential		no	no	no	no
47	1137	SPD_0479	SP_0553	nusA	transcription elongation factor NusA	essential	essential	essential		yes	no	yes	yes
48	294	SPD_0480	SP_0554	SPD_0480	hypothetical protein	essential	essential	essential	underconstruction
49	2793	SPD_0482	SP_0556	infB	translation initiation factor IF-2	essential	essential	essential		yes	no	yes	yes
50	2652	SPD_0494	SP_0568	valS	valyl-tRNA synthetase	essential	essential	essential		yes	no	yes	yes
51	1344	SPD_0515	SP_0591	cysS	cysteinyl-tRNA synthetase	essential	essential	essential		yes	no	yes	yes
52	882	SPD_0526	SP_0605	fba	fructose-bisphosphate aldolase	essential	essential	essential		yes	no	yes	yes
53	2223	SPD_0532	SP_0611	recJ	single-stranded-DNA-specific exonuclease RecJ	essential	essential	essential		no	yes	no	no
54	840	SPD_0581	SP_0669	thyA	thymidylate synthase	essential	essential	essential		yes	yes	no	no
55	930	SPD_0586	SP_0674	rnz	ribonuclease Z	essential	essential	essential		no	no	no	no
56	1353	SPD_0598	SP_0688	murD	UDP-N-acetylmuramoyl-L-alanyl-D-glutamate synthetase	essential	essential	essential		yes	no	yes	yes
57	1059	SPD_0599	SP_0689	murG	undecaprenyldiphospho-muramoylpentapeptide beta-N- acetylglucosaminyltransferase	essential	essential	essential		yes	no	yes	yes
58	1491	SPD_0620	SP_0713	lysS	lysyl-tRNA synthetase	essential	essential	essential		yes	no	yes	yes
59	693	SPD_0659	SP_0756	ftsE	cell division ATP-binding protein FtsE	essential	essential	essential		yes	no	yes	yes
60	927	SPD_0660	SP_0757	ftsX	cell division ABC transporter permease FtsX	essential	essential	essential		yes	yes	yes	no
61	1344	SPD_0663	SP_0761	SPD_0663	ATP-dependent RNA helicase	essential	essential	essential		yes	no	yes	no
62	1191	SPD_0664	SP_0762	metK	S-adenosylmethionine synthetase	essential	essential	essential		yes	no	yes	no
63	1038	SPD_0666	SP_0765	holA	DNA polymerase III subunit delta	essential	essential	essential		no	no	no	no
64	519	SPD_0678	SP_0778	rimM	16S rRNA-processing protein RimM	essential	essential	essential		no	no	no	no
65	720	SPD_0679	SP_0779	trmD	tRNA (guanine-N(1)-)-methyltransferase	essential	essential	essential		yes	no	no	no
66	1947	SPD_0709	SP_0806	gyrB	DNA gyrase subunit B	essential	essential	essential		no	no	no	no
67	1728	SPD_0710	SP_0807	ezrA	septation ring formation regulator EzrA	essential	essential	essential		yes	yes	yes	yes
68	879	SPD_0721	SP_0825	folD	bifunctional 5,10-methylene-tetrahydrofolate dehydrogenase/ 5,10-methylene-tetrahydrofolate cyclohydrolase	essential	essential	essential		no	yes	no	no
69	921	SPD_0733	SP_0839	coaA	pantothenate kinase	essential	essential	essential		no	no	no	no
70	642	SPD_0745	SP_0851	SPD_0745	glycerol-3-phosphate acyltransferase PlsY	essential	essential	essential		yes	no	yes	no
71	2481	SPD_0748	SP_0855	parC	DNA topoisomerase IV subunit A	essential	essential	essential		no	yes	no	no
72	771	SPD_0762	SP_0867	sufC	FeS assembly ATPase SufC	essential	essential	essential		no	no	no	no
73	1227	SPD_0764	SP_0869	sufS	cysteine desulfurase SufS subfamily protein	essential	essential	essential		no	no	no	no
74	441	SPD_0765	SP_0870	SPD_0765	SUF system FeS assembly protein, NifU family protein	essential	essential	essential		no	no	no	no
75	1413	SPD_0766	SP_0871	sufB	FeS assembly protein SufB	essential	essential	essential		no	no	no	no
76	2304	SPD_0774	SP_0878	SPD_0774	SpoE family protein	essential	essential	essential		no	yes	no	no
77	3102	SPD_0788	SP_0895	dnaE	DNA polymerase III DnaE	essential	essential	essential		no	no	no	no
78	1008	SPD_0789	SP_0896	pfkA	6-phosphofructokinase	essential	essential	essential		yes	no	yes	yes
79	1506	SPD_0790	SP_0897	pyk	pyruvate kinase	essential	essential	essential	underconstruction
80	639	SPD_0825	SP_0935	tmk	thymidylate kinase	essential	essential	essential		yes	no	yes	yes
81	318	SPD_0827	SP_0937	SPD_0827	DNA replication intiation control protein YabA	essential	essential	essential		no	yes	no	no
82	738	SPD_0834	SP_0944	pyrH	uridylate kinase	essential	essential	essential		yes	no	yes	yes
83	558	SPD_0835	SP_0945	frr	ribosome recycling factor	essential	essential	essential		yes	no	yes	no
84	558	SPD_0847	SP_0959	infC	translation initiation factor IF-3	essential	essential	essential		yes	no	yes	yes
85	606	SPD_0859	SP_0971	coaE	dephospho-CoA kinase	essential	essential	essential	underconstruction
86	1380	SPD_0874	SP_0988	glmU	bifunctional N-acetylglucosamine-1-phosphate uridyltransferase/glucosamine-1-phosphate acetyltransferase	essential	essential	essential		yes	no	yes	no
87	1080	SPD_0906	SP_1020	prfA	peptide chain release factor 1	essential	essential	essential		yes	no	yes	yes
88	1230	SPD_0952	SP_1067	SPD_0952	cell division protein FtsW	essential	essential	essential		yes	no	yes	yes
89	1761	SPD_0957	SP_1072	dnaG	DNA primase	essential	essential	essential		yes	no	yes	yes
90	1110	SPD_0958	SP_1073	rpoD	RNA polymerase sigma factor RpoD	essential	essential	essential		yes	yes	yes	yes
91	1311	SPD_0964	SP_1079	obgE	GTPase ObgE	essential	essential	essential		yes	no	yes	no
92	159	SPD_0965	SP_1080	SPD_0965	hypothetical protein	essential	essential	essential		no	no	yes	no
93	861	SPD_0970	SP_1084	map	methionine aminopeptidase	essential	essential	essential		no	yes	yes	no
94	1116	SPD_0979	SP_1094	SPD_0979	class V aminotransferase	essential	essential	essential		yes	no	yes	no
95	819	SPD_0983	SP_1098	ppnK	inorganic polyphosphate/ATP-NAD kinase	essential	essential	essential		yes	no	yes	yes
96	345	SPD_0990	SP_1106	SPD_0990	hypothetical protein	essential	essential	essential		yes	no	yes	yes
97	1305	SPD_1012	SP_1128	eno	phosphopyruvate hydratase	essential	essential	essential		yes	no	yes	yes
98	3300	SPD_1015	SP_1151	rexB	ATP-dependent exonuclease RexB	essential	essential	essential		no	no	no	no
99	852	SPD_1019	SP_1155	rbgA	ribosomal biogenesis GTPase	essential	essential	essential		yes	no	yes	yes
100	264	SPD_1040	SP_1177	ptsH	phosphocarrier protein HPr	essential	essential	essential		yes	no	yes	yes
101	2469	SPD_1077	SP_1219	gyrA	DNA gyrase subunit A	essential	essential	essential		yes	no	yes	no
102	552	SPD_1089	SP_1231	coaC	phosphopantothenoylcysteine decarboxylase	essential	essential	essential		no	no	no	no
103	1488	SPD_1100	SP_1243	zwf	glucose-6-phosphate 1-dehydrogenase	essential	essential	essential		yes	yes	yes	yes
104	690	SPD_1123	SP_1267	licC	CTP:phosphocholine cytidylyltransferase	essential	essential	essential		yes	yes	yes	no
105	870	SPD_1125	SP_1269	pck	choline kinase	essential	essential	essential		yes	no	yes	yes
106	708	SPD_1127	SP_1271	ispD	2-C-methyl-D-erythritol 4-phosphate cytidylyltransferase	essential	essential	essential		yes	no	yes	yes
107	1488	SPD_1128	SP_1272	SPD_1128	polysaccharide biosynthesis protein	essential	essential	essential	underconstruction
108	804	SPD_1129	SP_1273	licD1	phosphotransferase LicD1	essential	essential	essential	underconstruction
109	987	SPD_1199	SP_1365	SPD_1199	glycosyl transferase family protein	essential	essential	essential	underconstruction
110	402	SPD_1236	SP_1405	spxA	transcriptional regulator Spx	essential	essential	essential		no	no	no	no
111	936	SPD_1244	SP_1413	hprK	HPr kinase/phosphorylase	essential	essential	essential	underconstruction
112	825	SPD_1250	SP_1420	nadE	NAD synthetase	essential	essential	essential	underconstruction
113	612	SPD_1285	SP_1456	def	peptide deformylase	essential	essential	essential		no	no	no	no
114	744	SPD_1289	SP_1460	SPD_1289	amino acid ABC transporter ATP-binding protein	essential	essential	essential		yes	no	yes	no
115	801	SPD_1290	SP_1461	SPD_1290	amino acid ABC transporter permease	essential	essential	essential		no	no	no	no
116	2037	SPD_1304	SP_1474	glyS	glycyl-tRNA synthetase subunit beta	essential	essential	essential	underconstruction
117	918	SPD_1305	SP_1475	glyQ	glycyl-tRNA synthetase subunit alpha	essential	essential	essential		yes	no	yes	no
118	1197	SPD_1318	SP_1489	tuf	elongation factor Tu	essential	essential	essential		yes	no	yes	yes
119	420	SPD_1334	SP_1507	atpC	F0F1 ATP synthase subunit epsilon	essential	essential	essential		yes	no	yes	yes
120	1407	SPD_1335	SP_1508	atpD	F0F1 ATP synthase subunit beta	essential	essential	essential		no	yes	yes	no
121	879	SPD_1336	SP_1509	atpG	F0F1 ATP synthase subunit gamma	essential	essential	essential	underconstruction
122	1506	SPD_1337	SP_1510	atpA	F0F1 ATP synthase subunit alpha	essential	essential	essential		yes	no	yes	yes
123	537	SPD_1338	SP_1511	atpH	F0F1 ATP synthase subunit delta	essential	essential	essential		yes	no	yes	yes
124	495	SPD_1339	SP_1512	atpF	F0F1 ATP synthase subunit B	essential	essential	essential		yes	no	yes	yes
125	717	SPD_1340	SP_1513	atpB	F0F1 ATP synthase subunit A	essential	essential	essential		yes	no	yes	no
126	201	SPD_1341	SP_1514	atpE	F0F1 ATP synthase subunit C	essential	essential	essential		yes	no	yes	no
127	483	SPD_1345	SP_1517	greA	transcription elongation factor GreA	essential	essential	essential		no	no	no	no
128	1446	SPD_1359	SP_1530	murE	UDP-N-acetylmuramoylalanyl-D-glutamate--L-lysine ligase	essential	essential	essential		yes	no	yes	yes
129	471	SPD_1369	SP_1540	ssb	single-stranded DNA-binding protein	essential	essential	essential		yes	no	yes	yes
130	2697	SPD_1383	SP_1551	SPD_1383	cation-transporting ATPase, E1-E2 family protein	essential	essential	essential		no	no	no	no
131	1185	SPD_1386	SP_1554	SPD_1386	tRNA CCA-pyrophosphorylase	essential	essential	essential		yes	no	no	no
132	1353	SPD_1390	SP_1559	glmM	phosphoglucosamine mutase	essential	essential	essential		yes	no	yes	no
133	816	SPD_1392	SP_1561	SPD_1392	hypothetical protein	essential	essential	essential		yes	no	yes	no
134	588	SPD_1398	SP_1568	engB	ribosome biogenesis GTP-binding protein YsxC	essential	essential	essential		yes	no	yes	no
135	1233	SPD_1399	SP_1569	clpX	ATP-dependent protease ATP-binding subunit ClpX	essential	essential	essential		yes	no	yes	no
136	507	SPD_1401	SP_1571	folA	dihydrofolate reductase	essential	essential	essential		yes	no	yes	yes
137	519	SPD_1402	SP_1572	SPD_1402	non-heme iron-containing ferritin	essential	essential	essential		yes	no	yes	no
138	759	SPD_1404	SP_1574	tpiA	triosephosphate isomerase	essential	essential	essential		yes	no	yes	no
139	678	SPD_1405	SP_1575	SPD_1405	hypothetical protein	essential	essential	essential		yes	no	yes	yes
140	1020	SPD_1432	SP_1607	galE-1	UDP-glucose 4-epimerase	essential	essential	essential		no	yes	no	no
141	678	SPD_1435	SP_1610	SPD_1435	hypothetical protein	essential	essential	essential	underconstruction
142	1944	SPD_1444	SP_1631	thrS	threonyl-tRNA synthetase	essential	essential	essential		yes	no	yes	yes
143	2793	SPD_1472	SP_1659	ileS	isoleucyl-tRNA synthetase	essential	essential	essential		yes	no	yes	yes
144	1260	SPD_1479	SP_1666	ftsZ	cell division protein FtsZ	essential	essential	essential		yes	no	yes	yes
145	1374	SPD_1480	SP_1667	ftsA	cell division protein FtsA	essential	essential	essential	underconstruction
146	1374	SPD_1483	SP_1670	murF	UDP-N-acetylmuramoylalanyl-D-glutamyl-2,6- diaminopimelate--D-alanyl-D-alanine ligase	essential	essential	essential		yes	yes	yes	yes
147	2058	SPD_1486	SP_1673	penA	penicillin-binding protein 2B	essential	essential	essential		yes	no	no	no
148	1104	SPD_1508	SP_1698	alr	alanine racemase	essential	essential	essential		yes	no	yes	yes
149	1311	SPD_1519	SP_1709	engA	GTP-binding protein EngA	essential	essential	essential		yes	no	yes	yes
150	897	SPD_1521	SP_1711	dnaI	primosomal protein DnaI	essential	essential	essential		yes	no	yes	yes
151	1170	SPD_1522	SP_1712	SPD_1522	hypothetical protein	essential	essential	essential		no	no	no	no
152	1275	SPD_1536	SP_1726	SPD_1536	hydroxymethylglutaryl-CoA reductase, degradative	essential	essential	essential		yes	no	yes	no
153	1197	SPD_1537	SP_1727	mvaS	hydroxymethylglutaryl-CoA synthase	essential	essential	essential	underconstruction
154	936	SPD_1545	SP_1735	fmt	methionyl-tRNA formyltransferase	essential	essential	essential		no	no	yes	no
155	627	SPD_1548	SP_1738	gmk	guanylate kinase	essential	essential	essential		yes	no	yes	yes
156	1107	SPD_1559	SP_1749	SPD_1559	GTP-binding protein YqeH	essential	essential	essential		no	no	no	no
157	1227	SPD_1619	SP_1837	SPD_1619	capsular polysaccharide biosynthesis protein	essential	essential	essential		no	no	no	no
158	693	SPD_1620	SP_1838	SPD_1620	glycosyl transferase family protein	essential	essential	essential		yes	yes	yes	no
159	828	SPD_1626	SP_1845	xth	exodeoxyribonuclease III	essential	essential	essential		no	no	no	no
160	1167	SPD_1739	SP_1940	recA	recombinase A	essential	essential	essential		no	no	no	no
161	561	SPD_1787	SP_1990	SPD_1787	primase-like protein	essential	essential	essential		no	no	no	no
162	177	SPD_1820	SP_2008	secE	preprotein translocase subunit SecE	essential	essential	essential		yes	no	yes	yes
163	1008	SPD_1823	SP_2012	gap	glyceraldehyde-3-phosphate dehydrogenase	essential	essential	essential		yes	no	yes	yes
164	372	SPD_1851	SP_2042	rnpA	ribonuclease P	essential	essential	essential		yes	no	yes	yes
165	1461	SPD_1896	SP_2069	gltX	glutamyl-tRNA synthetase	essential	essential	essential		yes	no	yes	yes
166	1692	SPD_1905	SP_2078	argS	arginyl-tRNA synthetase	essential	essential	essential		no	no	no	no
167	1257	SPD_1926	SP_2100	tyrS	tyrosyl-tRNA synthetase	essential	essential	essential	underconstruction
168	1290	SPD_1950	SP_2121	hisS	histidyl-tRNA synthetase	essential	essential	essential		yes	no	yes	yes
169	267	SPD_2029	SP_2202	SPD_2029	hypothetical protein	essential	essential	essential		no	no	no	no
170	1353	SPD_2030	SP_2203	dnaB	replicative DNA helicase	essential	essential	essential		yes	no	yes	no
171	1041	SPD_2041	SP_2214	tsf	elongation factor Ts	essential	essential	essential		yes	no	yes	yes
172	819	SPD_2045	SP_2218	mreC	rod shape-determining protein MreC	essential	essential	essential		no	no	no	no
173	1137	SPD_0002	SP_0002	dnaN	DNA polymerase III subunit beta	essential	likely essential	essential		no	no	yes	no
174	570	SPD_0005	SP_0005	pth	peptidyl-tRNA hydrolase	essential	unresponsive	essential		no	no	no	no
175	1278	SPD_0011	SP_0011	tilS	tRNA(Ile)-lysidine synthetase	essential	essential	unresponsive		no	yes	no	no
176	1959	SPD_0013	SP_0013	ftsH	cell division protein FtsH	core	essential	essential		no	yes	no	no
177	1287	SPD_0024	SP_0019	purA	adenylosuccinate synthetase	responsive	essential	unresponsive	underconstruction
178	771	SPD_0042	SP_0036	recO	DNA repair protein RecO	likely essential	essential	essential	underconstruction
179	993	SPD_0043	SP_0037	plsX	glycerol-3-phosphate acyltransferase PlsX	responsive	likely essential	essential		no	no	no	no
180	1299	SPD_0062	SP_0056	purB	adenylosuccinate lyase	likely essential	likely essential	essential		no	no	no	no
181	612	SPD_0083	SP_0085	rpsD	30S ribosomal protein S4		essential	essential		yes	no	yes	yes
182	1851	SPD_0099	SP_0103	capD	capsular polysaccharide biosynthesis protein	likely essential	likely essential	essential		yes	no	yes	yes
183	1392	SPD_0111	SP_0056	argH	argininosuccinate lyase	likely essential	likely essential	unresponsive		no	no	no	no
184	1914	SPD_0129	SP_0120	gidA	tRNA uridine 5-carboxymethylaminomethyl modification protein GidA	likely essential	essential	unresponsive	underconstruction
185	1680	SPD_0130	SP_0121	SPD_0130	metallo-beta-lactamase domain-containing protein	likely essential	essential	essential		yes	no	yes	yes
186	234	SPD_0131	SP_0122	SPD_0131	hypothetical protein	core	essential	unresponsive		yes	no	yes	yes
187	1011	SPD_0136	SP_0129	SPD_0136	DNA-binding/iron metalloprotein/AP endonuclease	core	essential	essential		no	no	yes	no
188	2832	SPD_0176	SP_0186	uvrA	excinuclease ABC subunit A	responsive	essential	unresponsive		no	no	no	no
189	309	SPD_0192	SP_0208	rpsJ	30S ribosomal protein S10		essential	essential		yes	no	yes	yes
190	627	SPD_0193	SP_0209	rplC	50S ribosomal protein L3		essential	essential		no	no	yes	no
191	624	SPD_0194	SP_0210	rplD	50S ribosomal protein L4		essential	essential		yes	no	yes	yes
192	297	SPD_0195	SP_0211	rplW	50S ribosomal protein L23		essential	essential		yes	no	yes	yes
193	834	SPD_0196	SP_0212	rplB	50S ribosomal protein L2		essential	essential	underconstruction
194	282	SPD_0197	SP_0213	rpsS	30S ribosomal protein S19		essential	essential		yes	no	yes	yes
195	345	SPD_0198	SP_0214	rplV	50S ribosomal protein L22		essential	essential		yes	yes	yes	yes
196	654	SPD_0199	SP_0215	rpsC	30S ribosomal protein S3		essential	essential		yes	no	yes	yes
197	414	SPD_0200	SP_0216	rplP	50S ribosomal protein L16		essential	essential		yes	no	yes	yes
198	207	SPD_0201	SP_0217	rpmC	50S ribosomal protein L29		essential	essential		yes	no	yes	yes
199	261	SPD_0202	SP_0218	rpsQ	30S ribosomal protein S17		essential	essential		yes	no	yes	yes
200	369	SPD_0203	SP_0219	rplN	50S ribosomal protein L14		essential	essential		yes	no	yes	yes
201	306	SPD_0204	SP_0220	rplX	50S ribosomal protein L24		essential	essential		yes	no	yes	yes
202	543	SPD_0205	SP_0221	rplE	50S ribosomal protein L5		essential	essential		yes	no	yes	yes
203	270	SPD_0206	SP_0222	rpsN	30S ribosomal protein S14		essential	essential		yes	no	yes	yes
204	399	SPD_0207	SP_0224	rpsH	30S ribosomal protein S8		essential	essential		yes	no	yes	yes
205	537	SPD_0208	SP_0225	rplF	50S ribosomal protein L6		essential	essential		yes	no	yes	yes
206	357	SPD_0209	SP_0226	rplR	50S ribosomal protein L18		essential	essential		yes	no	yes	yes
207	495	SPD_0210	SP_0227	rpsE	30S ribosomal protein S5		essential	essential		yes	no	yes	yes
208	183	SPD_0211	SP_0228	rpmD	50S ribosomal protein L30		essential	essential		yes	no	yes	yes
209	441	SPD_0212	SP_0229	rplO	50S ribosomal protein L15		essential	essential		yes	no	yes	yes
210	366	SPD_0216	SP_0234	rpsM	30S ribosomal protein S13		essential	essential		yes	no	yes	yes
211	384	SPD_0217	SP_0235	rpsK	30S ribosomal protein S11		essential	essential		yes	yes	yes	yes
212	387	SPD_0219	SP_0237	rplQ	50S ribosomal protein L17		essential	essential		yes	yes	yes	yes
213	2502	SPD_0238	SP_0254	leuS	leucyl-tRNA synthetase	likely essential	likely essential	essential		yes	no	yes	yes
214	414	SPD_0251	SP_0271	rpsL	30S ribosomal protein S12		essential	essential		yes	no	yes	yes
215	471	SPD_0252	SP_0272	rpsG	30S ribosomal protein S7		essential	essential		yes	no	yes	yes
216	4392	SPD_0254	SP_0274	polC	DNA polymerase III PolC	essential	likely essential	essential		yes	no	yes	yes
217	447	SPD_0274	SP_0294	rplM	50S ribosomal protein L13		essential	essential		yes	no	yes	yes
218	393	SPD_0275	SP_0295	rpsI	30S ribosomal protein S9		essential	essential		yes	no	yes	yes
219	951	SPD_0304	SP_0334	mraW	S-adenosyl-methyltransferase MraW	core	essential	essential		yes	no	yes	yes
220	1368	SPD_0319	SP_1838	cps2E	undecaprenylphosphate glucosephosphotransferase Cps2E	essential	essential	unresponsive		no	no	no	no
221	1158	SPD_0324	SP_1366	cps2I	glycoside hydrolase family protein	likely essential	essential	essential		no	no	no	no
222	870	SPD_0328	SP_2092	cps2L	glucose-1-phosphate thymidylyltransferase	likely essential	likely essential	unresponsive	underconstruction
223	1050	SPD_0330	SP_1607	rfbB	dTDP-glucose 4,6-dehydratase	essential	essential	unresponsive		no	yes	yes	no
224	852	SPD_0331	SP_0103	rfbD	dTDP-4-dehydrorhamnose reductase	likely essential	likely essential	essential		yes	yes	yes	no
225	597	SPD_0337	SP_0370	recU	Holliday junction-specific endonuclease	likely essential	essential	essential		no	no	no	no
226	330	SPD_0339	SP_0372	SPD_0339	hypothetical protein	likely essential	essential	essential		yes	no	yes	yes
227	699	SPD_0350	SP_0385	SPD_0350	hypothetical protein	essential	essential	unresponsive		no	no	no	no
228	786	SPD_0378	SP_0415	SPD_0378	enoyl-CoA hydratase	essential	essential	unresponsive	underconstruction
229	975	SPD_0382	SP_0419	fabK	trans-2-enoyl-ACP reductase II	essential	essential	unresponsive		yes	no	yes	yes
230	423	SPD_0393	SP_0433	nusB	transcription antitermination protein NusB	likely essential	essential	essential		yes	no	yes	no
231	390	SPD_0394	SP_0434	SPD_0394	hypothetical protein	likely essential	essential	essential		no	no	no	no
232	561	SPD_0395	SP_0435	efp	elongation factor P	core	essential	unresponsive		yes	no	yes	no
233	366	SPD_0402	SP_0442	SPD_0402	hypothetical protein	responsive	likely essential	unresponsive		yes	no	yes	yes
234	846	SPD_0417	SP_0457	bacA	undecaprenyl pyrophosphate phosphatase	core	essential	essential		no	no	no	no
235	1824	SPD_0460	SP_0517	dnaK	molecular chaperone DnaK	likely essential	likely essential	essential	underconstruction
236	795	SPD_0476	SP_0549	SPD_0476	hypothetical protein	core	essential	essential		yes	no	yes	no
237	480	SPD_0478	SP_0552	SPD_0478	hypothetical protein	core	essential	essential		yes	no	yes	yes
238	300	SPD_0481	SP_0555	SPD_0481	hypothetical protein		essential	essential		yes	no	yes	yes
239	351	SPD_0483	SP_0557	rbfA	ribosome-binding factor A	core	likely essential	essential		no	no	yes	no
240	1047	SPD_0504	SP_0579	pheS	phenylalanyl-tRNA synthetase subunit alpha	responsive	essential	essential		yes	no	yes	yes
241	2403	SPD_0506	SP_0581	pheT	phenylalanyl-tRNA synthetase subunit beta	essential	likely essential	essential		yes	no	yes	yes
242	1662	SPD_0533	SP_0613	SPD_0533	metallo-beta-lactamase superfamily protein	likely essential	essential	essential		yes	no	yes	yes
243	1233	SPD_0536	SP_0616	fibB	beta-lactam resistance factor	responsive	likely essential	unresponsive		yes	no	no	no
244	1845	SPD_0538	SP_0618	uvrC	excinuclease ABC subunit C	responsive	likely essential	unresponsive		no	no	no	no
245	426	SPD_0550	SP_0630	rplK	50S ribosomal protein L11		essential	essential		yes	no	yes	yes
246	885	SPD_0583	SP_0671	miaA	tRNA delta(2)-isopentenylpyrophosphate transferase	likely essential	essential	unresponsive		yes	no	yes	yes
247	1842	SPD_0593	SP_0681	SPD_0593	elongation factor Tu family protein	core	essential	unresponsive	underconstruction
248	1191	SPD_0600	SP_0690	divIB	cell division protein DivIB	core	essential	essential		no	no	no	no
249	702	SPD_0608	SP_0701	pyrF	orotidine 5'-phosphate decarboxylase	responsive	likely essential	unresponsive		no	no	no	no
250	1776	SPD_0636	SP_0730	spxB	pyruvate oxidase	responsive	likely essential	unresponsive		yes	no	no	no
251	990	SPD_0658	SP_0755	prfB	peptide chain release factor 2	unresponsive	essential	essential		yes	no	yes	yes
252	606	SPD_0667	SP_0766	sodA	superoxide dismutase, manganese-dependent	responsive	essential	unresponsive		no	no	yes	no
253	273	SPD_0674	SP_0775	rpsP	30S ribosomal protein S16		essential	essential		yes	no	yes	yes
254	240	SPD_0675	SP_0776	SPD_0675	hypothetical protein	likely essential	likely essential	essential		yes	no	yes	yes
255	1998	SPD_0689	SP_0788	metG	methionyl-tRNA synthetase	likely essential	likely essential	essential		yes	no	yes	yes
256	1224	SPD_0706	SP_0803	SPD_0706	rod shape-determining protein RodA	likely essential	likely essential	essential		yes	yes	no	no
257	684	SPD_0723	SP_0828	rpiA	ribose-5-phosphate isomerase A	likely essential	likely essential	unresponsive		no	no	no	no
258	1944	SPD_0746	SP_0852	parE	DNA topoisomerase IV subunit B	essential	likely essential	unresponsive		yes	no	yes	yes
259	1203	SPD_0757	SP_0862	rpsA	30S ribosomal protein S1		essential	essential		yes	no	yes	yes
260	1656	SPD_0760	SP_0865	dnaX	DNA polymerase III subunits gamma and tau	likely essential	essential	essential		yes	no	yes	no
261	1263	SPD_0763	SP_0868	sufD	hypothetical protein	essential	essential	unresponsive	underconstruction
262	1242	SPD_0767	SP_0872	dacC	D-alanyl-D-alanine carboxypeptidase	core	likely essential	unresponsive		no	no	no	no
263	888	SPD_0820	SP_0929	rluD	ribosomal large subunit pseudouridine synthase D	core	essential	unresponsive		no	no	no	no
264	201	SPD_0848	SP_0960	rpmI	50S ribosomal protein L35		essential	essential		yes	no	yes	yes
265	498	SPD_0855	SP_0967	SPD_0855	metalloprotease	likely essential	essential	essential		yes	no	yes	no
266	396	SPD_0856	SP_0968	dgkA	diacylglycerol kinase	likely essential	likely essential	essential		yes	yes	yes	yes
267	693	SPD_0877	SP_0991	mtnN	5'-methylthioadenosine/S-adenosylhomocysteine nucleosidase	essential	essential	unresponsive		no	no	yes	no
268	492	SPD_0878	SP_0992	SPD_0878	hypothetical protein	likely essential	essential	essential		no	yes	no	no
269	1764	SPD_0880	SP_0994	SPD_0880	hypothetical protein	likely essential	essential	essential		yes	yes	no	no
270	1374	SPD_0902	SP_1016	trmE	tRNA modification GTPase TrmE	essential	essential	unresponsive		no	no	no	no
271	603	SPD_0908	SP_1022	SPD_0908	Sua5/YciO/YrdC/YwlC family protein	likely essential	essential	essential		yes	no	yes	yes
272	1125	SPD_0960	SP_1075	cpoA	glycosyl transferase CpoA	likely essential	essential	unresponsive		no	yes	no	no
273	1260	SPD_0967	SP_1081	murA-1	UDP-N-acetylglucosamine 1-carboxyvinyltransferase	essential	essential	unresponsive		yes	no	yes	no
274	2292	SPD_0973	SP_1087	pcrA	ATP-dependent DNA helicase PcrA	responsive	likely essential	unresponsive	underconstruction
275	960	SPD_0980	SP_1095	prs2	ribose-phosphate pyrophosphokinase	likely essential	essential	unresponsive		yes	no	yes	no
276	315	SPD_0989	SP_1105	rplU	50S ribosomal protein L21		essential	essential		yes	no	yes	yes
277	294	SPD_0991	SP_1107	rpmA	50S ribosomal protein L27		essential	essential		yes	no	yes	yes
278	918	SPD_0994	SP_1110	ribF	bifunctional riboflavin kinase/FMN adenylyltransferase	likely essential	likely essential	essential		yes	no	yes	no
279	3651	SPD_1016	SP_1152	rexA	exonuclease RexA	likely essential	likely essential	essential		no	no	no	no
280	1071	SPD_1023	SP_1159	xerS	site-specific tyrosine recombinase XerS	likely essential	essential	essential		no	no	no	no
281	1269	SPD_1030	SP_1167	pyrC	dihydroorotase	responsive	essential	unresponsive	underconstruction
282	1734	SPD_1039	SP_1176	ptsI	phosphoenolpyruvate-protein phosphotransferase	likely essential	essential	essential		yes	no	yes	yes
283	2160	SPD_1042	SP_1179	nrdE	ribonucleotide-diphosphate reductase subunit alpha	likely essential	likely essential	essential		yes	no	yes	no
284	963	SPD_1043	SP_1180	nrdF	ribonucleotide-diphosphate reductase subunit beta	likely essential	likely essential	essential		yes	no	yes	yes
285	981	SPD_1050	SP_1190	lacD	tagatose 1,6-diphosphate aldolase	responsive	essential	unresponsive		no	no	no	no
286	816	SPD_1064	SP_1204	SPD_1064	hemolysin A	essential	essential	unresponsive		yes	no	yes	no
287	1341	SPD_1067	SP_1207	xseA	exodeoxyribonuclease VII large subunit	responsive	likely essential	unresponsive		no	yes	yes	no
288	987	SPD_1078	SP_1220	ldh	L-lactate dehydrogenase	core	likely essential	essential		no	no	yes	no
289	810	SPD_1083	SP_1225	vicX	vicX protein	core	likely essential	unresponsive		no	no	no	no
290	1350	SPD_1084	SP_1226	SPD_1084	sensory box sensor histidine kinase	core	essential	essential		yes	no	yes	yes
291	705	SPD_1085	SP_1227	SPD_1085	DNA-binding response regulator	essential	essential	unresponsive		yes	no	yes	yes
292	690	SPD_1088	SP_1230	coaB	phosphopantothenate--cysteine ligase	essential	essential	unresponsive		no	no	no	no
293	1989	SPD_1096	SP_1238	uvrB	excinuclease ABC subunit B	responsive	essential	unresponsive		no	no	no	no
294	1278	SPD_1101	SP_1244	ftsY	signal recognition particle-docking protein FtsY	likely essential	essential	essential	underconstruction
295	3540	SPD_1104	SP_1247	smc	chromosome segregation protein SMC	responsive	essential	unresponsive		no	no	no	no
296	699	SPD_1105	SP_1248	rnc	ribonuclease III	likely essential	essential	essential	underconstruction
297	2088	SPD_1120	SP_1263	topA	DNA topoisomerase I	likely essential	essential	unresponsive	underconstruction
298	879	SPD_1124	SP_1268	licB	protein LicB	likely essential	essential	essential		yes	yes	yes	no
299	1023	SPD_1126	SP_1270	SPD_1126	zinc-containing alcohol dehydrogenase	likely essential	essential	essential		yes	no	yes	yes
300	522	SPD_1134	SP_1278	pyrR	bifunctional pyrimidine regulatory protein PyrR/uracil phosphoribosyltransferase	responsive in vivo	essential	unresponsive	underconstruction
301	543	SPD_1136	SP_1280	SPD_1136	hypothetical protein	responsive	essential	essential		yes	no	yes	yes
302	1572	SPD_1142	SP_1287	ffh	signal recognition particle protein	likely essential	essential	unresponsive		no	yes	no	no
303	348	SPD_1148	SP_1293	rplS	50S ribosomal protein L19		essential	essential		yes	no	yes	yes
304	444	SPD_1152	SP_1297	fld	flavodoxin	likely essential	essential	essential		no	no	yes	no
305	936	SPD_1153	SP_1298	SPD_1153	DHH subfamily 1 protein	responsive	essential	essential		no	yes	no	no
306	243	SPD_1154	SP_1299	rpmE2	50S ribosomal protein L31		essential	essential	underconstruction
307	369	SPD_1187	SP_1354	rplL	50S ribosomal protein L7/L12		essential	essential		no	no	no	no
308	501	SPD_1188	SP_1355	rplJ	50S ribosomal protein L10		essential	essential		yes	no	yes	yes
309	1287	SPD_1195	SP_1361	hom	homoserine dehydrogenase	responsive	likely essential	unresponsive		no	no	no	no
310	1035	SPD_1197	SP_1363	SPD_1197	hypothetical protein	likely essential	essential	essential		yes	yes	yes	no
311	1434	SPD_1198	SP_1364	SPD_1198	hypothetical protein	likely essential	essential	essential		yes	no	yes	yes
312	1101	SPD_1200	SP_1366	SPD_1200	glycoside hydrolase family protein	likely essential	essential	essential		no	yes	yes	no
313	846	SPD_1201	SP_1367	licD3	phosphotransferase LicD3	likely essential	essential	essential		yes	no	yes	yes
314	2619	SPD_1216	SP_1383	alaS	alanyl-tRNA synthetase	likely essential	essential	essential		yes	no	yes	yes
315	177	SPD_1245	SP_1414	rpsU	30S ribosomal protein S21		essential	essential	underconstruction
316	1563	SPD_1274	SP_1445	guaA	GMP synthase	core	essential	unresponsive		yes	no	yes	yes
317	225	SPD_1288	SP_1459	SPD_1288	hypothetical protein	core	essential	unresponsive		no	no	no	no
318	1380	SPD_1298	SP_1469	nox	NADH oxidase	responsive	likely essential	unresponsive	underconstruction
319	870	SPD_1320	SP_1491	SPD_1320	glycerol uptake facilitator protein	core	essential	essential		yes	no	yes	yes
320	1719	SPD_1326	SP_1498	pgm	phosphoglucomutase/phosphomannomutase family protein	responsive	likely essential	unresponsive		yes	no	yes	no
321	1014	SPD_1333	SP_1506	SPD_1333	hypothetical protein	core	essential	unresponsive		no	no	yes	no
322	1656	SPD_1346	SP_1518	SPD_1346	hypothetical protein	core	likely essential	essential	underconstruction
323	1335	SPD_1349	SP_1521	murC	UDP-N-acetylmuramate--L-alanine ligase	likely essential	likely essential	essential		yes	no	yes	yes
324	1623	SPD_1358	SP_1529	SPD_1358	polysaccharide biosynthesis protein	likely essential	likely essential	essential		yes	no	yes	yes
325	936	SPD_1363	SP_1534	ppaC	manganese-dependent inorganic pyrophosphatase	likely essential	essential	essential		yes	no	yes	yes
326	240	SPD_1368	SP_1539	rpsR	30S ribosomal protein S18		essential	essential		no	no	yes	no
327	291	SPD_1370	SP_1541	rpsF	30S ribosomal protein S6		essential	essential		yes	no	yes	yes
328	1344	SPD_1371	SP_1542	asnC	asparaginyl-tRNA synthetase	likely essential	essential	essential		yes	no	yes	yes
329	1188	SPD_1373	SP_1544	aspC	aspartate aminotransferase	core	essential	unresponsive		yes	no	yes	yes
330	780	SPD_1391	SP_1560	SPD_1391	hypothetical protein	essential	essential	unresponsive		yes	no	yes	yes
331	789	SPD_1412	SP_1584	codY	transcriptional repressor CodY	likely essential	essential	essential		no	no	no	no
332	1344	SPD_1416	SP_1589	SPD_1416	hypothetical protein	likely essential	likely essential	essential		yes	no	yes	yes
333	783	SPD_1417	SP_1590	SPD_1417	hypothetical protein	likely essential	essential	essential		yes	yes	yes	yes
334	672	SPD_1428	SP_1603	cmk	cytidylate kinase	responsive	essential	essential		yes	no	yes	yes
335	270	SPD_1439	SP_1626	rpsO	30S ribosomal protein S15		essential	essential		no	no	no	no
336	651	SPD_1450	SP_1638	SPD_1450	iron-dependent transcriptional regulator	responsive	essential	unresponsive		no	no	no	no
337	723	SPD_1461	SP_1648	psaB	manganese ABC transporter ATP-binding protein	core	essential	essential		no	no	no	no
338	930	SPD_1463	SP_1650	SPD_1463	ABC transporter substrate-binding protein	core	essential	essential	underconstruction
339	693	SPD_1468	SP_1655	gpmA	phosphoglyceromutase	likely essential	likely essential	essential		yes	no	yes	yes
340	1044	SPD_1484	SP_1671	ddl	D-alanyl-alanine synthetase A	likely essential	likely essential	essential		yes	no	yes	yes
341	597	SPD_1485	SP_1672	recR	recombination protein RecR		essential	essential		no	no	no	no
342	363	SPD_1509	SP_1699	acpS	4'-phosphopantetheinyl transferase	likely essential	likely essential	essential		yes	no	yes	yes
343	2514	SPD_1512	SP_1702	secA	preprotein translocase subunit SecA	likely essential	likely essential	unresponsive		yes	yes	yes	yes
344	474	SPD_1523	SP_1713	nrdR	transcriptional regulator NrdR	responsive	essential	unresponsive		yes	no	yes	yes
345	1455	SPD_1534	SP_1724	scrB	sucrose-6-phosphate hydrolase	responsive	likely essential	unresponsive		no	no	no	no
346	1980	SPD_1542	SP_1732	SPD_1542	serine/threonine protein kinase	essential	essential	unresponsive		no	no	no	no
347	741	SPD_1543	SP_1733	SPD_1543	phosphatase	core	essential	unresponsive		no	no	no	no
348	2397	SPD_1546	SP_1736	priA	primosome assembly protein PriA	likely essential	essential	essential	underconstruction
349	315	SPD_1547	SP_1737	SPD_1547	DNA-directed RNA polymerase subunit omega	likely essential	essential	essential		yes	no	yes	yes
350	1614	SPD_1549	SP_1739	SPD_1549	hypothetical protein	core	essential	unresponsive		no	no	yes	no
351	528	SPD_1560	SP_1750	SPD_1560	hypothetical protein	likely essential	essential	essential		yes	no	yes	yes
352	381	SPD_1565	SP_1774	SPD_1565	transcriptional regulator	unresponsive	essential	unresponsive		no	no	no	no
353	315	SPD_1567	SP_1776	trx	thioredoxin	essential	essential	unresponsive		no	no	yes	no
354	1152	SPD_1594	SP_1809	SPD_1594	transcriptional regulator	likely essential	likely essential	essential		no	no	no	no
355	570	SPD_1655	SP_1875	scpB	segregation and condensation protein B	responsive	essential	unresponsive		no	no	no	no
356	795	SPD_1661	SP_1881	murI	glutamate racemase	likely essential	essential	essential		yes	no	yes	yes
357	1626	SPD_1663	SP_1883	treC	alpha,alpha-phosphotrehalase	core	essential	unresponsive		no	no	no	no
358	1194	SPD_1672	SP_1893	SPD_1672	hypothetical protein	likely essential	likely essential	unresponsive		no	no	no	no
359	534	SPD_1706	SP_1903	SPD_1706	hypothetical protein	responsive	essential	unresponsive		no	no	no	no
360	1623	SPD_1709	SP_1906	groEL	chaperonin GroEL	likely essential	essential	essential		no	no	no	no
361	1017	SPD_1741	SP_1942	SPD_1741	transcriptional regulator	core	essential	unresponsive		no	no	yes	no
362	444	SPD_1743	SP_1944	SPD_1743	hypothetical protein	core	essential	essential		yes	no	yes	yes
363	3678	SPD_1758	SP_1960	rpoC	DNA-directed RNA polymerase subunit beta'	likely essential	essential	essential		yes	no	yes	yes
364	3612	SPD_1759	SP_1961	rpoB	DNA-directed RNA polymerase subunit beta	likely essential	essential	essential		yes	no	yes	yes
365	489	SPD_1766	SP_1968	coaD	phosphopantetheine adenylyltransferase	likely essential	essential	essential		no	no	no	no
366	540	SPD_1767	SP_1969	SPD_1767	type II DNA modification methyltransferase	essential	essential	unresponsive	underconstruction
367	927	SPD_1773	SP_1975	SPD_1773	OxaA-like protein precursor	likely essential	essential	essential		yes	no	yes	no
368	657	SPD_1780	SP_1983	rpe	ribulose-phosphate 3-epimerase	likely essential	essential	essential		yes	no	yes	no
369	879	SPD_1781	SP_1984	rsgA	ribosome-associated GTPase	essential	essential	unresponsive		yes	no	yes	no
370	873	SPD_1782	SP_1985	ksgA	dimethyladenosine transferase	likely essential	essential	unresponsive	underconstruction
371	135	SPD_1790	SP_1993	rpmH	50S ribosomal protein L34		essential	essential		yes	no	yes	yes
372	1215	SPD_1791	SP_1994	SPD_1791	aminotransferase AlaT	core	essential	essential		yes	no	yes	yes
373	180	SPD_1803	SP_2005	SPD_1803	hypothetical protein	unresponsive	essential	essential	underconstruction
374	537	SPD_1819	SP_2007	nusG	transcription antitermination protein NusG	core	essential	essential	underconstruction
375	1977	SPD_1839	SP_2030	tkt	transketolase	core	essential	unresponsive		no	no	yes	no
376	987	SPD_1849	SP_2040	SPD_1849	protein jag (SpoIIIJ-associated protein )	core	likely essential	essential		no	no	yes	no
377	1191	SPD_1853	SP_2044	ackA	acetate kinase	likely essential	essential	unresponsive	underconstruction
378	1350	SPD_1897	SP_2070	pgi	glucose-6-phosphate isomerase	likely essential	likely essential	essential		yes	no	yes	yes
379	180	SPD_1898	SP_2071	SPD_1898	hypothetical protein	unresponsive	essential	essential	underconstruction
380	1017	SPD_1918	SP_2091	gpsA	NAD(P)H-dependent glycerol-3-phosphate dehydrogenase	essential	essential	unresponsive		yes	yes	yes	no
381	900	SPD_1919	SP_2092	galU	UTP-glucose-1-phosphate uridylyltransferase	likely essential	likely essential	unresponsive		no	yes	yes	no
382	1518	SPD_1933	SP_2107	malQ	4-alpha-glucanotransferase	core	likely essential	essential		no	no	no	no
383	1764	SPD_1941	SP_2114	aspS	aspartyl-tRNA synthetase	likely essential	likely essential	unresponsive		yes	no	yes	yes
384	705	SPD_1999	SP_2171	adcC	zinc ABC transporter ATP-binding protein	likely essential	essential	unresponsive		no	no	no	no
385	441	SPD_2000	SP_2172	adcR	adc operon repressor AdcR	responsive	essential	unresponsive		no	no	yes	no
386	780	SPD_2042	SP_2215	rpsB	30S ribosomal protein S2		essential	essential		yes	no	yes	yes
387	1179	SPD_2043	SP_2216	SPD_2043	hypothetical protein	likely essential	essential	essential		yes	no	yes	yes
388	495	SPD_2044	SP_2217	SPD_2044	rod shpae-determining protein MreD	unresponsive	essential	unresponsive		no	no	no	no
389	1098	SPD_2054	SP_2227	recF	recombination protein F	likely essential	essential	essential		no	no	no	no
390	1479	SPD_2055	SP_2228	guaB	inosine 5'-monophosphate dehydrogenase	likely essential	essential	unresponsive		yes	no	yes	yes
391	1026	SPD_2056	SP_2229	trpS	tryptophanyl-tRNA synthetase II	likely essential	essential	essential		yes	no	yes	yes
Notes: Defination of essential, likely essential, core, responsive, responsive in vivo, unresponsive was adopted from van Opijnen, et al. 2012.
References
1. van Opijnen, T., Bodi, K.L., and Camilli, A. (2009). Tn-seq: high-throughput parallel sequencing for fitness and genetic interaction studies in microorganisms. Nat Methods 6, 767-772.
2. van Opijnen, T., and Camilli, A. (2012). A fine scale phenotype-genotype virulence map of a bacterial pathogen. Genome research 22, 2541-2551.
