# Supplementary material for: High‐throughput CRISPRi phenotyping identifies new essential genes in Streptococcus pneumoniae
Source: Mol Syst Biol. 2017 May 10;13(5):931. doi: 10.15252/msb.20167449 (PMC5448163; doi:10.15252/msb.20167449)
Supplement: Supplementary file 4 — Dataset EV2 [file MSB-13-931-s004.xlsx]

## Sheet: Legend of DatasetEV2
Dataset EV2: The results of RNA-Seq analysis with two luc reporter strains of the CRISPRi system. Sheet of All_data shows all the information about comparison of transcriptome of strain XL28 with (IPTG) or without (control) 1 mM IPTG; and comparison of transcriptome of strain XL29 with 1 mM IPTG (del_sgRNA) and strain XL28 without IPTG (control). Sheet of Significant shows the genes with signific…

## Sheet: All_data
	IPTG vs. control			del_sgRNA vs. control
GeneID	logFC	minFDR	logCPM	logFC	minFDR	logCPM
SPD_RS00005	-0.191591	3.92241	7.84886	-0.0853878	0.790723	7.84886
SPD_RS00010	-0.186787	3.42906	8.03767	-0.0767814	0.610887	8.03767
SPD_RS00015	-0.118038	0.9708	4.44596	-0.022223	0.056135	4.44596
SPD_RS00020	-0.203513	3.26813	9.67088	-0.105646	0.848627	9.67088
SPD_RS00025	-0.326428	8.16828	6.43752	0.0502777	0.280857	6.43752
SPD_RS00030	-0.14651	2.28562	8.59637	0.0954128	0.848627	8.59637
SPD_RS00035	-0.204851	3.07161	6.04253	-0.140124	1.17642	6.04253
SPD_RS00040	-0.218048	5.07932	7.04887	-0.147353	1.99763	7.04887
SPD_RS00045	-0.141479	1.71905	5.61244	-0.0457684	0.228542	5.61244
SPD_RS00050	-0.142163	2.40509	8.68153	-0.00515864	0.0151773	8.68153
SPD_RS00055	-0.175367	3.33844	8.56591	-0.12988	1.49886	8.56591
SPD_RS00060	-0.211516	5.16218	9.38594	-0.277536	7.91972	9.38594
SPD_RS00065	-0.227147	3.00114	11.9651	-0.130957	0.895159	11.9651
SPD_RS00070	-1.2594	67.7137	3.89151	-1.44743	83.3877	3.89151
SPD_RS00075	-0.408368	2.80298	4.38658	-0.686421	6.00472	4.38658
SPD_RS00080	0.387311	4.36898	6.64064	0.627446	10.2374	6.64064
SPD_RS00085	-0.395097	1.58688	0.960865	-0.330191	0.848627	0.960865
SPD_RS00090	0.047472	0.311576	7.71893	0.556484	15.284	7.71893
SPD_RS00095	-0.693206	7.64507	4.25864	-0.417259	2.51987	4.25864
SPD_RS00100	-0.873154	9.76108	2.13162	-0.822178	7.8331	2.13162
SPD_RS00105	-0.302511	6.15805	7.05733	-0.199292	2.36002	7.05733
SPD_RS00110	-0.0406775	0.0152301	-2.32531	0.0933242	0.0160469	-2.32531
SPD_RS00115	-0.325524	7.82371	7.75254	-0.244751	3.98789	7.75254
SPD_RS00120	-0.036721	0.0074284	-2.32443	1.86162	1.22804	-2.32443
SPD_RS00125	2.27063	1.17874	-2.58723	3.24707	1.61168	-2.58723
SPD_RS00130	-2.30733	1.22006	-2.79558	-2.30733	0.848627	-2.79558
SPD_RS00135	-0.959697	45.6723	4.66711	-1.42623	93.6483	4.66711
SPD_RS00140	-0.45023	16.8288	10.121	-0.17679	2.27549	10.121
SPD_RS00145	-0.195866	2.07117	5.11144	-0.39358	5.85191	5.11144
SPD_RS00150	0.145764	1.83073	6.70928	-0.187485	2.07332	6.70928
SPD_RS00155	0.292974	5.85887	6.88728	-0.0361723	0.15552	6.88728
SPD_RS00160	0.261969	6.54362	8.01184	-0.0516997	0.327377	8.01184
SPD_RS00165	-0.135162	2.04707	8.23842	-0.0417207	0.249143	8.23842
SPD_RS00170	-0.185823	3.60877	8.56303	-0.0543315	0.360996	8.56303
SPD_RS00175	-0.0258477	0.18089	6.36994	0.0195052	0.056135	6.36994
SPD_RS00180	-0.263964	4.21399	10.285	-0.0672687	0.334479	10.285
SPD_RS00190	-0.363631	3.35955	3.02732	-0.491502	4.67911	3.02732
SPD_RS00195	-0.0703548	0.3512	3.4849	-0.368706	3.15413	3.4849
SPD_RS00200	0.160904	3.02292	9.28497	0.154321	2.18688	9.28497
SPD_RS00205	-0.155848	2.61086	7.08233	-0.221339	3.98494	7.08233
SPD_RS00210	-0.0225893	0.189583	9.30856	-0.106055	1.07971	9.30856
SPD_RS00215	0.0361927	0.35726	7.92506	-0.0694445	0.616197	7.92506
SPD_RS00220	0.172936	3.61439	7.33502	0.0331143	0.20401	7.33502
SPD_RS00225	0.189603	4.35243	7.68812	0.00864055	0.0306874	7.68812
SPD_RS00230	0.229875	3.67226	5.4553	-0.00761844	0.0169012	5.4553
SPD_RS00240	0.207674	2.40614	5.49736	-0.299975	3.58781	5.49736
SPD_RS00245	0.433512	4.68011	3.4985	-0.0532144	0.114338	3.4985
SPD_RS00250	-0.262106	1.90935	2.47205	-1.98931	57.5613	2.47205
SPD_RS00255	0.00934859	0.0287686	3.29961	-1.04496	25.85	3.29961
SPD_RS00260	0.0941649	0.126836	-0.312722	0.245499	0.262065	-0.312722
SPD_RS00265	-1.09155	114.417	6.93763	-1.74446	274.866	6.93763
SPD_RS00270	-1.02926	92.6066	6.04915	-1.63992	217.775	6.04915
SPD_RS00275	0.336785	2.2119	2.2926	-0.301567	1.14072	2.2926
SPD_RS00280	0.692064	21.5846	6.32589	-0.159509	1.03332	6.32589
SPD_RS00285	0.821075	38.3412	5.62722	-0.19939	1.70205	5.62722
SPD_RS00290	0.749878	29.3666	5.33229	-0.19965	1.58487	5.33229
SPD_RS00295	0.736214	15.5444	4.47714	-0.223748	1.18426	4.47714
SPD_RS00300	0.944536	27.2518	3.94066	-0.060851	0.156435	3.94066
SPD_RS00305	0.691144	32.5548	6.60675	-0.244204	3.18091	6.60675
SPD_RS00310	0.395847	6.66669	5.29062	-0.26679	2.51987	5.29062
SPD_RS00315	0.593801	10.4247	4.3474	-0.126411	0.518346	4.3474
SPD_RS00320	0.659239	30.5483	5.84121	-0.0899324	0.571111	5.84121
SPD_RS00325	0.0499478	0.421666	6.22897	-0.268541	4.6156	6.22897
SPD_RS00330	0.0873655	1.14731	9.09783	-0.141452	1.8727	9.09783
SPD_RS00335	-0.171906	3.05949	7.08483	0.116181	1.16542	7.08483
SPD_RS00340	-0.268715	4.56428	11.3804	-0.204874	2.28127	11.3804
SPD_RS00345	-0.153004	1.7172	5.11538	-0.241313	2.82639	5.11538
SPD_RS00350	-0.081497	0.273095	2.26471	-0.317099	1.18576	2.26471
SPD_RS00355	0.0502574	0.189583	2.91812	0.316688	1.82231	2.91812
SPD_RS00360	0.0218432	0.0784096	3.03354	0.332261	2.51802	3.03354
SPD_RS00365	-0.295891	1.95881	2.37822	-0.0151898	0.0188258	2.37822
SPD_RS00370	0.0489461	0.284984	4.07092	0.0738074	0.295602	4.07092
SPD_RS00375	0.149113	0.903611	3.15775	0.12132	0.46599	3.15775
SPD_RS00380	-0.222624	1.43871	2.68318	-0.0251663	0.0356634	2.68318
SPD_RS00385	-0.287952	4.05051	5.0408	-0.427191	7.40832	5.0408
SPD_RS00395	-0.0369385	0.357229	7.61724	0.0657238	0.546767	7.61724
SPD_RS00400	0.147734	1.3298	5.04881	0.258841	2.65395	5.04881
SPD_RS00405	-0.0660893	0.6741	10.1004	-0.0251397	0.105395	10.1004
SPD_RS00410	-0.0309232	0.283213	9.57172	-0.0600401	0.450228	9.57172
SPD_RS00415	-0.0414602	0.429948	7.75847	-0.141024	1.9601	7.75847
SPD_RS00420	0.0440998	0.429383	7.4615	-0.046271	0.287479	7.4615
SPD_RS00425	0.371234	10.2884	6.90901	-0.0945569	0.713683	6.90901
SPD_RS00430	0.0396031	0.33414	7.22682	-0.119305	1.09868	7.22682
SPD_RS00435	0.0562609	0.604034	7.78366	0.106547	1.14072	7.78366
SPD_RS00440	-0.245277	3.69116	12.7379	-0.159575	1.33525	12.7379
SPD_RS00445	-0.165484	1.43871	4.01748	-0.108593	0.542493	4.01748
SPD_RS00450	-0.0849358	0.9708	6.49512	0.0197061	0.072798	6.49512
SPD_RS00455	0.0413318	0.308109	5.77653	0.0877532	0.570949	5.77653
SPD_RS00460	0.347491	1.34163	1.16672	0.0564562	0.056135	1.16672
SPD_RS00465	0.104901	0.241798	0.884175	-0.270178	0.524232	0.884175
SPD_RS00470	0	0	-2.90922	0	0	-2.90922
SPD_RS00475	-0.236421	0.77164	1.35453	0.0373894	0.0345236	1.35453
SPD_RS00480	-0.282196	4.40224	11.7491	0.0608011	0.277003	11.7491
SPD_RS00485	-0.283265	6.66281	7.11741	-0.0230002	0.0863602	7.11741
SPD_RS00490	-0.0693736	0.73647	7.80477	-0.00120141	0.00174413	7.80477
SPD_RS00495	0.134421	1.61544	7.45662	0.0283731	0.103638	7.45662
SPD_RS00500	0.159483	1.78945	6.8886	-0.135212	0.97458	6.8886
SPD_RS00505	0.0211198	0.0843737	5.85387	-0.163381	0.848627	5.85387
SPD_RS00510	-0.0573935	0.609087	7.19972	0.0263079	0.130529	7.19972
SPD_RS00515	-0.0838885	1.05173	8.52337	-0.0891404	0.848627	8.52337
SPD_RS00520	-0.173461	2.46952	10.2248	-0.125276	1.06182	10.2248
SPD_RS00525	-0.0105714	0.0668238	6.25581	0.128874	1.20846	6.25581
SPD_RS00530	-0.0483073	0.523209	7.53599	0.122756	1.52053	7.53599
SPD_RS00535	0.0198742	0.152222	6.8604	0.210986	3.36811	6.8604
SPD_RS00540	-0.0768981	0.690971	6.02819	0.17617	1.88608	6.02819
SPD_RS00545	-0.0482926	0.219409	11.9508	-0.243232	1.49886	11.9508
SPD_RS00550	0.509793	1.95881	0.598247	0.104038	0.103638	0.598247
SPD_RS00555	-0.185166	2.35901	5.54463	-0.0531079	0.251118	5.54463
SPD_RS00560	0.0127211	0.0907438	7.4859	0.02605	0.118236	7.4859
SPD_RS00565	-0.0420739	0.291877	5.93103	-0.105078	0.687321	5.93103
SPD_RS00570	0.0324332	0.0907438	2.16198	-0.0467253	0.0677844	2.16198
SPD_RS00575	0.0534965	0.194702	3.13986	-0.0363392	0.056135	3.13986
SPD_RS00580	-0.208764	1.72657	3.79587	-0.0609157	0.186616	3.79587
SPD_RS00585	-0.204347	1.47808	3.07061	-0.0213482	0.0345236	3.07061
SPD_RS00595	-0.260883	2.00601	2.91669	0.113254	0.399152	2.91669
SPD_RS00600	-0.00624214	0.0067335	0.731752	0.933242	4.97546	0.731752
SPD_RS00605	-0.230824	1.13188	2.21259	0.335249	1.67739	2.21259
SPD_RS00610	-0.36553	0.963462	1.61238	-0.299219	0.510622	1.61238
SPD_RS00615	0.277323	0.754272	0.719933	0.39952	0.949325	0.719933
SPD_RS00620	-0.182726	1.10467	3.23426	-0.0761369	0.220276	3.23426
SPD_RS00625	0.285588	0.684329	0.332655	0.104099	0.0925178	0.332655
SPD_RS00635	0.113961	0.742829	4.59827	-0.00106288	0	4.59827
SPD_RS00640	0.438605	5.23389	3.92522	0.146934	0.618582	3.92522
SPD_RS00645	-0.0116113	0.031194	3.23665	-0.269125	1.29601	3.23665
SPD_RS00650	-0.00101028	0	0.228484	-0.428394	0.798088	0.228484
SPD_RS00655	-0.0230163	0.0912738	3.60898	-0.0358386	0.0781989	3.60898
SPD_RS00660	-0.148293	0.795565	2.89836	-0.334386	2.08879	2.89836
SPD_RS00665	0.829714	13.6264	2.88404	0.571174	5.23755	2.88404
SPD_RS00670	-0.168343	1.02824	2.92214	-0.201419	0.949879	2.92214
SPD_RS00675	0.295616	1.25702	1.85533	0.401343	1.49886	1.85533
SPD_RS00680	-0.146642	0.6473	2.64127	-0.381311	2.02184	2.64127
SPD_RS00685	-0.0200861	0.154255	9.35227	0.0991446	0.871932	9.35227
SPD_RS00690	-0.0344028	0.315444	9.56376	0.13693	1.65985	9.56376
SPD_RS00695	0.151068	1.95881	8.07107	0.233661	3.32188	8.07107
SPD_RS00700	0.217253	3.83047	9.95476	0.316091	6.90048	9.95476
SPD_RS00705	-0.044164	0.351216	11.2379	-0.015279	0.0426491	11.2379
SPD_RS00710	-0.0373188	0.334583	7.71818	0.0005507	0	7.71818
SPD_RS00715	0.0217898	0.0442536	1.50173	0.146285	0.267346	1.50173
SPD_RS00720	-2.25272	57.2352	2.80563	-2.38846	60.9558	2.80563
SPD_RS00725	-2.23983	39.3366	2.92607	-2.23487	38.2316	2.92607
SPD_RS00730	0.0128282	0.0873887	6.69657	-0.00406911	0.014462	6.69657
SPD_RS00735	0.0591422	0.553339	6.31933	0.0312512	0.147189	6.31933
SPD_RS00740	0.00083064	0.00198786	8.14606	0.0479892	0.301066	8.14606
SPD_RS00745	0.0332005	0.0327412	-0.160712	0.880671	2.36002	-0.160712
SPD_RS00750	0.434675	1.14731	0.357392	0.879771	3.21446	0.357392
SPD_RS00755	-0.293068	0.546922	-0.0482737	0.317267	0.475841	-0.0482737
SPD_RS00760	0.0518405	0.102271	1.02881	0.176053	0.295602	1.02881
SPD_RS00770	0.260275	2.59903	3.94803	0.0702189	0.245283	3.94803
SPD_RS00775	0.275599	1.94985	2.78425	0.202171	0.841922	2.78425
SPD_RS00780	-0.092727	0.496748	4.0647	-0.173689	0.848627	4.0647
SPD_RS00785	-0.385226	0.541364	-0.997823	-0.686206	0.82479	-0.997823
SPD_RS00790	-0.115509	0.167443	-0.197151	0.163764	0.15552	-0.197151
SPD_RS00795	-0.11922	0.166981	-0.0699374	0.860735	2.50083	-0.0699374
SPD_RS00800	0.000425061	0	5.84488	-0.142263	1.16542	5.84488
SPD_RS00805	0.372698	6.66669	4.77946	0.0192504	0.0426491	4.77946
SPD_RS00810	0.201362	3.15941	5.61338	0.126015	1.05737	5.61338
SPD_RS00815	0.315358	5.85887	5.13698	0.196267	1.945	5.13698
SPD_RS00820	0.255058	4.36702	6.22118	0.197339	2.18801	6.22118
SPD_RS00825	-0.0660416	0.16792	1.50262	0.413244	1.66571	1.50262
SPD_RS00830	-0.366696	7.82314	9.9745	-0.27616	3.99459	9.9745
SPD_RS00835	-0.189363	2.41572	8.69705	-0.291693	4.31357	8.69705
SPD_RS00840	0.163196	2.7315	6.71148	0.0788004	0.618296	6.71148
SPD_RS00845	0.0152598	0.124108	7.23994	0.0071099	0.0232176	7.23994
SPD_RS00850	0.038576	0.344818	7.08828	-0.0119502	0.0356634	7.08828
SPD_RS00855	-0.290461	6.41157	7.2567	-0.259584	4.48968	7.2567
SPD_RS00860	0.0538289	0.466169	5.91227	-0.0199313	0.0635493	5.91227
SPD_RS00865	0.215023	4.22295	7.0364	0.15147	1.74465	7.0364
SPD_RS00870	0.114794	1.60058	7.0792	0.0837292	0.702738	7.0792
SPD_RS00875	0.0206873	0.131255	10.3374	-0.121694	0.939754	10.3374
SPD_RS00880	-0.272852	5.82269	7.98695	-0.183386	2.31221	7.98695
SPD_RS00885	-0.0917904	0.940404	7.20139	-0.137253	1.27937	7.20139
SPD_RS00890	0.0451261	0.218764	3.55131	0.0747299	0.256578	3.55131
SPD_RS00895	-0.248919	1.90935	3.13169	-0.00578744	0.014462	3.13169
SPD_RS00900	-0.0286968	0.245963	8.58873	-0.0355303	0.207183	8.58873
SPD_RS00905	-0.186118	1.53835	3.88843	0.367764	4.34866	3.88843
SPD_RS00910	-0.230918	3.03939	4.91516	0.245621	2.82783	4.91516
SPD_RS00915	-0.225987	1.98585	3.96895	0.33396	3.32188	3.96895
SPD_RS00920	-0.0948453	0.640771	5.04244	0.295978	3.18091	5.04244
SPD_RS00925	-0.00190352	0.00707268	6.36993	-0.0474067	0.252771	6.36993
SPD_RS00930	-0.0405885	0.374984	6.81629	-0.0293882	0.149023	6.81629
SPD_RS00935	-0.0372098	0.309663	6.70649	0.0415823	0.228542	6.70649
SPD_RS00940	-0.124273	2.03998	7.24073	-0.16963	2.67962	7.24073
SPD_RS00945	-0.101498	1.4152	8.65661	-0.0637975	0.501162	8.65661
SPD_RS00950	-0.123316	1.88125	8.99121	-0.113473	1.16542	8.99121
SPD_RS00955	0.138372	2.3612	9.08831	0.209845	4.03793	9.08831
SPD_RS00960	0.0831678	1.02824	8.16181	0.131946	1.5786	8.16181
SPD_RS00965	-0.156171	2.00601	10.5335	-0.356355	7.69223	10.5335
SPD_RS00970	0.0324254	0.292073	8.17365	-0.0831498	0.727735	8.17365
SPD_RS00975	-0.00324076	0.017628	8.8172	-0.0500624	0.301066	8.8172
SPD_RS00980	-0.0580524	0.544472	9.67895	-0.128928	1.29222	9.67895
SPD_RS00985	-0.111107	1.36522	9.4978	-0.123471	1.16542	9.4978
SPD_RS00990	0.0885209	1.0734	8.75514	0.0609986	0.437973	8.75514
SPD_RS00995	-0.0152669	0.0843737	8.72299	0.0693577	0.35896	8.72299
SPD_RS01000	0.0763289	0.781178	6.40843	0.0979127	0.841922	6.40843
SPD_RS01005	0.132491	0.852089	3.54266	0.255911	1.80074	3.54266
SPD_RS01010	-0.257131	4.94062	9.32266	-0.0190032	0.056135	9.32266
SPD_RS01015	-0.152395	2.78338	8.69993	0.100414	1.03329	8.69993
SPD_RS01020	-0.273778	3.29071	4.62978	-0.0843764	0.361011	4.62978
SPD_RS01025	-0.0148226	0.0759367	5.00932	0.106035	0.644849	5.00932
SPD_RS01030	-0.0302166	0.189583	5.5713	0.176679	1.57179	5.5713
SPD_RS01035	-0.0690333	0.573347	5.94959	0.0510287	0.252771	5.94959
SPD_RS01040	-0.0269183	0.189583	11.3523	-0.130238	1.14072	11.3523
SPD_RS01045	0.164399	2.04213	11.6583	0.0786706	0.46599	11.6583
SPD_RS01050	0.256843	4.38246	11.3979	0.162979	1.52053	11.3979
SPD_RS01055	0.238354	4.03639	10.3772	0.116842	0.914537	10.3772
SPD_RS01060	0.269478	4.36702	11.9873	0.18532	1.74465	11.9873
SPD_RS01065	0.168361	2.24007	10.354	0.0314013	0.118236	10.354
SPD_RS01070	0.233312	3.65854	10.6195	0.0601866	0.301066	10.6195
SPD_RS01075	0.322681	6.31455	11.4287	0.15029	1.26488	11.4287
SPD_RS01080	0.247822	4.04295	11.2356	0.0119657	0.032281	11.2356
SPD_RS01085	0.379023	10.9063	9.29225	0.134966	1.28782	9.29225
SPD_RS01090	0.341158	8.20166	10.2189	0.156692	1.58004	10.2189
SPD_RS01095	0.229317	3.79473	10.526	0.0953718	0.682053	10.526
SPD_RS01100	0.287581	5.42895	10.2778	0.0917725	0.619838	10.2778
SPD_RS01105	0.341806	7.68993	10.9063	0.116751	0.914888	10.9063
SPD_RS01110	0.260011	5.79736	9.99859	0.0219047	0.0806631	9.99859
SPD_RS01115	0.249778	3.69736	10.5372	0.123996	0.872513	10.5372
SPD_RS01120	0.238978	3.82429	10.9493	0.0607492	0.301066	10.9493
SPD_RS01125	0.163105	2.39991	10.2009	-0.0627668	0.36733	10.2009
SPD_RS01130	0.222357	3.85031	10.865	0.0524422	0.280857	10.865
SPD_RS01135	0.215954	4.27752	9.73513	0.0159354	0.0529181	9.73513
SPD_RS01140	0.188248	2.80955	10.2189	0.0943821	0.682053	10.2189
SPD_RS01145	0.188368	2.73869	11.739	0.143075	1.27256	11.739
SPD_RS01150	-0.0770191	0.860165	9.20534	-0.197774	3.20372	9.20534
SPD_RS01155	-0.176015	2.61086	11.0764	-0.0902298	0.658852	11.0764
SPD_RS01160	-0.100549	1.24024	10.2729	0.0243356	0.0994753	10.2729
SPD_RS01165	-0.10042	1.04019	11.7643	-0.00586886	0.014507	11.7643
SPD_RS01170	-0.0362757	0.282763	11.206	0.0171036	0.051599	11.206
SPD_RS01175	-0.0597104	0.496748	12.9255	0.0401878	0.179774	12.9255
SPD_RS01180	-0.0485945	0.385901	11.7136	-0.0303285	0.118236	11.7136
SPD_RS01185	-0.0602701	0.434477	5.87154	0.166876	1.37624	5.87154
SPD_RS01195	-0.272351	6.04056	8.59792	-0.147282	1.5786	8.59792
SPD_RS01200	-0.263817	0.911982	1.24611	-0.0656938	0.0781989	1.24611
SPD_RS01205	-0.671045	2.1395	0.0923273	-0.177139	0.227507	0.0923273
SPD_RS01210	-0.197033	0.509166	0.842728	-0.0769901	0.0781989	0.842728
SPD_RS01215	-0.168201	0.189583	-0.903855	0.215648	0.15552	-0.903855
SPD_RS01220	-0.121676	0.166981	-0.392716	0.177095	0.156435	-0.392716
SPD_RS01225	-0.168108	0.711403	2.15516	-0.319871	1.29222	2.15516
SPD_RS01230	-0.194725	1.38772	3.24091	-0.215333	1.1423	3.24091
SPD_RS01235	-0.323416	4.51775	5.80557	-0.14911	0.92689	5.80557
SPD_RS01240	-0.272174	4.23207	5.95159	-0.200477	1.91976	5.95159
SPD_RS01245	-0.0733929	0.161904	0.852168	-0.042139	0.0345236	0.852168
SPD_RS01250	0.1139	0.28204	0.893828	-0.124648	0.170838	0.893828
SPD_RS01255	-0.187889	1.4505	3.61597	-0.0219704	0.0366158	3.61597
SPD_RS01260	-0.114635	0.94194	4.89664	-0.0455026	0.163804	4.89664
SPD_RS01265	-0.201539	1.43037	3.02338	-0.156178	0.686717	3.02338
SPD_RS01270	-0.0686596	0.435527	4.48195	-0.0371597	0.105395	4.48195
SPD_RS01275	-0.0105486	0.0668238	10.3047	0.0730659	0.501162	10.3047
SPD_RS01280	-0.070338	0.696338	6.40182	-0.132515	1.29222	6.40182
SPD_RS01285	-0.0102182	0.0541398	5.88113	-0.0171657	0.0425944	5.88113
SPD_RS01290	0.140891	0.91563	4.93486	0.283771	2.18625	4.93486
SPD_RS01295	-0.0745408	0.916223	7.94194	-0.168489	2.71319	7.94194
SPD_RS01300	-0.0501716	0.519848	7.22146	-0.052956	0.361011	7.22146
SPD_RS01305	-0.0927523	1.31023	9.0981	-0.0553409	0.426896	9.0981
SPD_RS01310	0.0592195	0.654124	8.92722	0.0302552	0.161547	8.92722
SPD_RS01315	0.104483	1.48738	9.61858	0.0577955	0.426896	9.61858
SPD_RS01320	0.0517729	0.477487	10.6054	0.0819827	0.637324	10.6054
SPD_RS01325	0.00159465	0.0067335	6.45874	0.111646	0.949879	6.45874
SPD_RS01330	-0.0316434	0.26196	10.2618	0.153562	1.82231	10.2618
SPD_RS01335	0.130004	2.15551	7.42482	0.244065	5.54864	7.42482
SPD_RS01340	0.0407286	0.345311	6.90305	-0.0514575	0.294548	6.90305
SPD_RS01345	-0.106217	1.07536	11.5873	-0.0629524	0.33467	11.5873
SPD_RS01350	-0.107456	1.05451	12.0505	0.0114476	0.0306874	12.0505
SPD_RS01355	0.0112681	0.0623354	13.1729	0.11755	0.873446	13.1729
SPD_RS01360	0.172271	2.99842	9.35574	0.133893	1.4303	9.35574
SPD_RS01365	0.0899284	0.867389	5.7664	0.116886	0.92689	5.7664
SPD_RS01370	-0.0114723	0.0642815	5.86132	0.0228006	0.0705918	5.86132
SPD_RS01375	0.0735574	0.496748	4.62748	0.0675012	0.277363	4.62748
SPD_RS01380	-0.0570026	0.626208	8.80989	0.0525403	0.367199	8.80989
SPD_RS01385	-0.179971	3.25437	7.06349	0.0128285	0.0366158	7.06349
SPD_RS01390	-0.174848	2.78999	6.44388	-0.04216	0.228542	6.44388
SPD_RS01395	-0.0427025	0.0948459	1.33978	0.0465707	0.0492824	1.33978
SPD_RS01400	-0.161863	2.76234	10.0608	-0.0645753	0.467657	10.0608
SPD_RS01405	-0.0841149	0.793786	11.494	0.0235701	0.0781989	11.494
SPD_RS01410	-0.0179777	0.11248	10.725	0.122311	0.992495	10.725
SPD_RS01415	-0.0656739	0.604034	10.714	0.0858878	0.646979	10.714
SPD_RS01420	0.182129	3.07995	7.598	-0.178574	2.31221	7.598
SPD_RS01425	-0.120799	1.80072	7.81527	-0.144053	1.77778	7.81527
SPD_RS01430	0.138605	1.79064	9.69334	-0.253542	4.14053	9.69334
SPD_RS01435	0.274593	6.26161	6.26732	-0.159896	1.79856	6.26732
SPD_RS01440	0.265701	6.02587	7.37707	0.114919	1.07971	7.37707
SPD_RS01445	0.288152	8.4796	7.90724	0.0933495	0.90717	7.90724
SPD_RS01450	0.240684	5.79736	6.99774	-0.0028868	0.014462	6.99774
SPD_RS01455	0.215588	5.37637	7.7445	0.0644094	0.547733	7.7445
SPD_RS01460	-0.113568	1.03024	7.12245	-0.111139	0.729371	7.12245
SPD_RS01465	-0.207977	3.12767	11.9396	-0.0145263	0.0356634	11.9396
SPD_RS01470	-0.257855	4.24821	11.9482	-0.107241	0.757873	11.9482
SPD_RS01475	-0.306812	4.29483	5.58313	-0.311209	3.69829	5.58313
SPD_RS01480	-0.03682	0.0074284	-2.5833	0.083924	0.014462	-2.5833
SPD_RS01485	0.0822607	0.16515	0.863559	-0.0581863	0.0441719	0.863559
SPD_RS01490	-0.0408803	0.0152301	-1.84731	2.14015	2.92426	-1.84731
SPD_RS01495	-0.839887	2.07641	-0.556078	-0.284685	0.295602	-0.556078
SPD_RS01500	-0.110172	0.434599	2.24493	0.0607431	0.111976	2.24493
SPD_RS01505	-0.405637	0.88112	-0.0823589	-0.00681159	0.00174413	-0.0823589
SPD_RS01510	-0.404627	1.24865	0.661691	-0.0409785	0.0345236	0.661691
SPD_RS01515	-0.499081	4.68098	2.89819	-0.133448	0.419095	2.89819
SPD_RS01520	-0.0512981	0.306959	5.91841	-0.0968145	0.467657	5.91841
SPD_RS01525	-0.0148193	0.119126	7.61138	0.0126032	0.0426491	7.61138
SPD_RS01530	-0.290251	4.65866	5.1329	-0.0345049	0.118236	5.1329
SPD_RS01535	0.0170338	0.0823611	4.25571	-0.115626	0.631539	4.25571
SPD_RS01545	-0.377949	2.73433	2.33718	0.119339	0.33467	2.33718
SPD_RS01550	-0.142538	0.711403	2.70022	0.207974	0.940777	2.70022
SPD_RS01555	-0.583247	4.37298	1.83638	-0.124729	0.287479	1.83638
SPD_RS01560	-0.618197	7.27272	2.50702	-0.18784	0.79299	2.50702
SPD_RS01565	-1.2472	7.63913	0.712868	-0.0850059	0.094351	0.712868
SPD_RS01570	-0.548885	3.8738	1.66667	-0.452949	2.16491	1.66667
SPD_RS01575	-0.0893122	0.158882	0.344545	0.267399	0.442471	0.344545
SPD_RS01580	-0.0913013	0.172649	0.673299	0.256433	0.46599	0.673299
SPD_RS01585	-0.30163	1.22006	1.54611	-0.0192311	0.0169012	1.54611
SPD_RS01590	-0.718477	2.28074	-0.21257	-1.07552	3.15391	-0.21257
SPD_RS01595	-0.270534	0.604034	0.446827	0.462524	1.12246	0.446827
SPD_RS01600	-0.199851	4.35243	7.97111	0.0069229	0.0226405	7.97111
SPD_RS01610	-0.100566	0.527962	3.6632	-0.0797521	0.252771	3.6632
SPD_RS01615	0.00823148	0.0271813	3.23064	-0.392363	3.69829	3.23064
SPD_RS01620	-0.0404198	0.397533	7.82339	-0.0507584	0.344686	7.82339
SPD_RS01625	0.011807	0.0710473	6.37165	0.00883131	0.0252281	6.37165
SPD_RS01630	0.0536505	0.568906	9.69734	0.0456613	0.295602	9.69734
SPD_RS01635	0.00797668	0.0562172	8.66195	0.052307	0.355076	8.66195
SPD_RS01640	-0.332098	0.763296	0.169828	-0.0810595	0.0632487	0.169828
SPD_RS01645	-0.908272	64.3257	11.2346	-0.130458	1.14072	11.2346
SPD_RS01650	-0.130131	2.18117	7.93934	0.0227017	0.103638	7.93934
SPD_RS01655	-0.00708852	0.0472308	9.70312	0.029972	0.15552	9.70312
SPD_RS01660	-0.246628	5.61072	8.59399	0.0584977	0.387642	8.59399
SPD_RS01665	-0.122454	0.660325	2.81967	-0.216583	1.07292	2.81967
SPD_RS01670	-0.224808	1.73829	3.18965	-0.152909	0.682053	3.18965
SPD_RS01675	-0.369808	8.41188	6.1777	-0.21772	2.62451	6.1777
SPD_RS01680	0.119811	1.22006	11.5458	-0.0246342	0.0764809	11.5458
SPD_RS01685	0.151331	1.94985	10.6503	0.0529024	0.26875	10.6503
SPD_RS01690	0.17802	2.71184	10.4909	0.0242468	0.085256	10.4909
SPD_RS01695	0.15108	1.97744	10.3154	-0.0289754	0.10936	10.3154
SPD_RS01700	0.266878	4.42016	10.9911	0.013826	0.0345236	10.9911
SPD_RS01705	0.185493	2.59903	10.5134	-0.0414852	0.181987	10.5134
SPD_RS01710	0.222284	3.51188	10.0703	0.0195157	0.056135	10.0703
SPD_RS01715	0.0813487	0.727254	10.1498	-0.0666947	0.365074	10.1498
SPD_RS01720	0.511982	10.8943	9.27409	0.355676	4.67911	9.27409
SPD_RS01725	0.151765	2.04613	9.60433	-0.0358127	0.156435	9.60433
SPD_RS01730	0.571621	20.6898	9.02578	0.322754	5.64071	9.02578
SPD_RS01735	0.172151	2.72266	10.1259	0.0130342	0.0356634	10.1259
SPD_RS01740	0.261034	7.04415	9.06672	0.0268022	0.138633	9.06672
SPD_RS01745	0.183695	3.44465	9.96445	0.00380229	0.014462	9.96445
SPD_RS01750	0.2278	5.71887	9.41513	0.0741023	0.664481	9.41513
SPD_RS01755	0.134817	1.93565	10.6016	0.0191236	0.068951	10.6016
SPD_RS01760	0.140271	2.53573	9.04194	0.0409031	0.264187	9.04194
SPD_RS01765	0.194191	4.23689	8.21543	0.105347	1.12246	8.21543
SPD_RS01770	0.155449	2.88428	8.29125	0.0322435	0.179051	8.29125
SPD_RS01775	0.148289	2.16654	6.52724	0.0537114	0.301066	6.52724
SPD_RS01780	-0.319912	7.10389	10.9955	-0.277239	4.74043	10.9955
SPD_RS01785	0.00718998	0.0283739	4.73468	-0.127387	0.793686	4.73468
SPD_RS01790	-0.0417668	0.311576	11.2058	-0.100082	0.713683	11.2058
SPD_RS01795	-0.0357873	0.306056	9.45072	-0.0342863	0.165935	9.45072
SPD_RS01800	-0.0544246	0.307872	4.4358	0.136698	0.759064	4.4358
SPD_RS01805	-0.0508328	0.527824	7.48718	0.0597633	0.455181	7.48718
SPD_RS01815	0.0994508	1.29196	8.49307	0.225784	4.34071	8.49307
SPD_RS01820	0.0656982	0.73647	9.18448	0.249479	5.74071	9.18448
SPD_RS01825	-0.0647867	0.559339	11.0586	0.125438	1.07971	11.0586
SPD_RS01830	-0.0704594	0.657444	10.4048	0.0770505	0.532766	10.4048
SPD_RS01835	-0.295002	7.93826	8.64547	-0.0780797	0.643042	8.64547
SPD_RS01840	0.153649	2.3612	6.67133	0.140663	1.47321	6.67133
SPD_RS01845	0.10039	1.37153	7.51129	0.102418	1.03329	7.51129
SPD_RS01850	0.161167	2.87815	8.10509	0.121019	1.29222	8.10509
SPD_RS01855	0.115511	1.82688	8.31353	0.113835	1.28304	8.31353
SPD_RS01860	0.0729899	0.598505	5.4077	0.146853	1.21598	5.4077
SPD_RS01865	0.258802	4.37298	5.57409	0.224828	2.75374	5.57409
SPD_RS01870	0.267652	3.48877	4.45267	0.156724	1.03332	4.45267
SPD_RS01875	0.27991	1.31552	1.9358	0.467829	2.43467	1.9358
SPD_RS01880	0.219574	1.31849	2.8409	0.218901	0.93341	2.8409
SPD_RS01885	0.176598	0.711403	2.14466	0.243697	0.840018	2.14466
SPD_RS01890	-0.0459927	0.219409	3.59585	-0.0321649	0.0690118	3.59585
SPD_RS01895	0.107084	0.946439	5.25596	0.0633466	0.294548	5.25596
SPD_RS01900	0.105095	0.80124	4.52412	0.183178	1.38562	4.52412
SPD_RS01905	-0.0664386	0.648378	6.72554	-0.00931668	0.027812	6.72554
SPD_RS01910	-0.0439297	0.0562172	-0.244464	-0.245604	0.263464	-0.244464
SPD_RS01920	0.362015	0.535522	-0.699675	0.4183	0.444865	-0.699675
SPD_RS01925	0.322365	0.560846	-0.329686	0.405374	0.545669	-0.329686
SPD_RS01930	-0.238402	0.496748	0.160028	-0.0892549	0.0718294	0.160028
SPD_RS01935	-0.40347	0.672542	-0.416565	0.452471	0.682053	-0.416565
SPD_RS01940	-1.37832	2.78338	-1.14134	-0.13296	0.0705918	-1.14134
SPD_RS01945	0.863017	1.95881	-0.845361	-0.0465622	0.0160469	-0.845361
SPD_RS01950	2.27084	1.17874	-2.79285	0	0	-2.79285
SPD_RS01955	-0.0431708	0.0212043	-1.90924	0.0986596	0.0262166	-1.90924
SPD_RS01960	-0.22659	3.16915	12.41	-0.0899767	0.538213	12.41
SPD_RS01965	0.142308	2.35901	8.3529	0.0717364	0.578195	8.3529
SPD_RS01970	-0.0645398	0.700265	8.55625	-0.110391	1.14072	8.55625
SPD_RS01975	0.0179945	0.156648	8.84374	-0.0549261	0.419095	8.84374
SPD_RS01980	-0.0659975	0.734489	7.5628	-0.0149571	0.056135	7.5628
SPD_RS01985	-0.0969456	1.3981	8.93231	0.0354166	0.228542	8.93231
SPD_RS01990	0.0968214	1.2069	9.95334	0.119037	1.20846	9.95334
SPD_RS01995	0.194212	3.8738	7.11792	-0.116803	1.18511	7.11792
SPD_RS02000	-0.417786	9.25521	6.67643	-0.265711	3.37006	6.67643
SPD_RS02005	-0.00727518	0.0486115	7.1994	-0.159051	2.15747	7.1994
SPD_RS02010	-0.0355709	0.345311	9.42284	0.040911	0.262948	9.42284
SPD_RS02015	-0.101721	1.2069	7.32267	-0.0172356	0.056135	7.32267
SPD_RS02020	-0.110171	1.24865	8.66576	0.0774934	0.535927	8.66576
SPD_RS02025	0.103429	0.942542	11.1481	-0.316332	5.17769	11.1481
SPD_RS02030	0.000992194	0.00198786	11.2183	-0.091375	0.660011	11.2183
SPD_RS02035	0.0390898	0.285426	12.236	-0.0894636	0.589612	12.236
SPD_RS02040	-0.301202	5.42725	11.6858	-0.21719	2.48401	11.6858
SPD_RS02045	0.268493	3.93133	10.4404	-0.22019	2.19134	10.4404
SPD_RS02050	0.296237	5.20803	10.6267	-0.101465	0.664481	10.6267
SPD_RS02055	0.336499	5.78955	10.1549	-0.100367	0.58749	10.1549
SPD_RS02060	0.333073	5.97042	11.0816	-0.0163715	0.0366158	11.0816
SPD_RS02065	0.329933	6.66709	9.61635	-0.0710275	0.380915	9.61635
SPD_RS02070	0.307352	7.10513	9.52745	0.042934	0.228542	9.52745
SPD_RS02075	0.245427	4.16532	10.9922	-0.0491781	0.248464	10.9922
SPD_RS02080	0.220733	3.96249	10.5483	-0.00589045	0.0151773	10.5483
SPD_RS02085	0.145986	2.1658	10.2981	-0.0867351	0.687321	10.2981
SPD_RS02090	-0.165908	2.19463	5.58727	-0.311361	5.49839	5.58727
SPD_RS02095	-0.282178	5.68779	10.3561	-0.14427	1.34365	10.3561
SPD_RS02100	-0.262294	5.19646	9.90246	-0.126787	1.13846	9.90246
SPD_RS02105	-0.234507	4.723	10.0212	-0.0781145	0.58749	10.0212
SPD_RS02110	0.0649908	0.727254	9.62246	0.0510551	0.344686	9.62246
SPD_RS02115	0.127032	2.00952	9.01803	0.226916	4.56959	9.01803
SPD_RS02120	0.046403	0.378284	6.19935	0.0637732	0.370203	6.19935
SPD_RS02125	0.0929934	1.12283	10.0108	0.124879	1.29222	10.0108
SPD_RS02130	0.0619421	0.679907	7.78301	0.0995963	0.992495	7.78301
SPD_RS02135	-0.456514	6.75037	11.4982	-0.356123	3.68651	11.4982
SPD_RS02140	-0.0439448	0.374984	8.1256	-0.157008	1.78872	8.1256
SPD_RS02145	-0.0317739	0.227768	11.3096	-0.0272102	0.0968342	11.3096
SPD_RS02150	0.000185655	0	7.84567	-0.0796816	0.760764	7.84567
SPD_RS02155	0.0291858	0.194717	6.17696	-0.0962599	0.655054	6.17696
SPD_RS02160	0.0356543	0.349671	7.46458	-0.0711674	0.625736	7.46458
SPD_RS02165	0.0719813	0.527962	4.78377	-0.1291	0.848627	4.78377
SPD_RS02170	0.125301	1.25702	5.58337	-0.0696895	0.348187	5.58337
SPD_RS02175	0.0155468	0.11977	6.99274	-0.142477	1.76826	6.99274
SPD_RS02180	-0.497287	12.4339	8.6632	-0.273729	3.36273	8.6632
SPD_RS02185	-0.193459	2.61086	7.92625	-0.157721	1.35564	7.92625
SPD_RS02190	-0.272436	4.67397	8.39299	-0.141733	1.14732	8.39299
SPD_RS02195	0.187086	4.21143	7.46748	0.042532	0.280857	7.46748
SPD_RS02200	-0.0408408	0.0152301	-2.32088	0.0931953	0.0160469	-2.32088
SPD_RS02205	0.107641	0.172649	0.482466	0.411332	0.74889	0.482466
SPD_RS02210	-0.395554	0.434782	-1.41254	-0.464653	0.327377	-1.41254
SPD_RS02215	0.0451077	0.450165	9.19076	-0.0851337	0.790723	9.19076
SPD_RS02220	-0.355297	6.66992	5.63905	-0.0147407	0.0345236	5.63905
SPD_RS02225	-0.232441	2.60426	12.139	0.214661	1.70121	12.139
SPD_RS02230	0.133782	1.53922	7.19261	-0.136454	1.14072	7.19261
SPD_RS02240	0.0263963	0.153459	7.98834	-0.262024	2.96618	7.98834
SPD_RS02245	1.98125	4.19904	-1.40737	1.04326	0.826488	-1.40737
SPD_RS02250	0.0446042	0.311576	6.58553	-0.118561	0.848495	6.58553
SPD_RS02255	-0.708993	35.3161	6.32998	-0.109479	0.848627	6.32998
SPD_RS02260	-4.59537	596.724	5.15298	-0.106256	0.687122	5.15298
SPD_RS02265	-3.85708	510.538	5.4026	0.0186488	0.0464099	5.4026
SPD_RS02270	-3.32353	140.441	2.68852	-0.0996841	0.33467	2.68852
SPD_RS02275	-3.53716	394.709	4.66782	0.0717679	0.361011	4.66782
SPD_RS02280	-3.07683	453.199	5.44486	0.0328489	0.13509	5.44486
SPD_RS02285	0.374116	16.1917	7.89214	0.0827717	0.826488	7.89214
SPD_RS02290	0.325141	11.4849	7.65171	-0.0395414	0.252771	7.65171
SPD_RS02295	0.155162	2.28562	6.58976	-0.104056	0.852219	6.58976
SPD_RS02300	0.0911625	0.911982	6.34248	-0.0481062	0.252771	6.34248
SPD_RS02305	0.115392	0.852181	4.63663	-0.0597777	0.228542	4.63663
SPD_RS02310	0.133143	2.28741	7.93438	0.091183	0.899238	7.93438
SPD_RS02315	0.14767	2.57883	7.28951	0.186208	3.10959	7.28951
SPD_RS02320	-0.0262057	0.166981	5.73036	-0.20933	2.26767	5.73036
SPD_RS02325	0.0549818	0.535494	9.39213	0.153939	1.91542	9.39213
SPD_RS02330	0.287991	7.10389	7.1646	0.267667	5.46829	7.1646
SPD_RS02335	0.216095	3.29422	6.52519	0.20466	2.37828	6.52519
SPD_RS02340	0.166451	2.35544	6.77804	0.27619	4.79286	6.77804
SPD_RS02345	-0.299725	6.9416	9.87534	-0.152063	1.61168	9.87534
SPD_RS02350	-0.158249	2.49647	10.2936	0.111625	1.03332	10.2936
SPD_RS02355	-0.21776	4.43837	8.61682	-0.118062	1.16542	8.61682
SPD_RS02360	0.152771	1.49121	4.96869	0.38412	6.48949	4.96869
SPD_RS02365	-0.1629	1.86716	11.5718	-0.205537	2.08879	11.5718
SPD_RS02370	-0.158444	2.46008	6.88016	-0.102409	0.882756	6.88016
SPD_RS02375	0.0520743	0.435527	9.48677	-0.174409	1.9597	9.48677
SPD_RS02380	0.0713853	0.541364	11.5669	-0.150506	1.16542	11.5669
SPD_RS02385	0.368205	4.65866	5.32293	0.00300527	0.00539606	5.32293
SPD_RS02390	0.0894557	1.22668	7.51958	-0.0364636	0.23292	7.51958
SPD_RS02395	0.392028	3.75085	2.77863	-0.216021	0.895159	2.77863
SPD_RS02400	0.288844	4.51173	5.11782	-0.0691302	0.30252	5.11782
SPD_RS02405	0.115667	1.29485	6.83247	-0.129058	1.12095	6.83247
SPD_RS02410	0.118249	1.94876	7.34312	0.00405512	0.014462	7.34312
SPD_RS02415	0.0248969	0.203572	8.03594	-0.042512	0.253971	8.03594
SPD_RS02420	0.4698	1.22006	0.233776	0.822105	2.54498	0.233776
SPD_RS02425	0.320318	1.50638	1.89508	0.658644	4.48968	1.89508
SPD_RS02430	-0.751403	24.027	9.86954	-0.0941887	0.445817	9.86954
SPD_RS02435	-0.453234	10.8943	7.80825	-0.0359497	0.126887	7.80825
SPD_RS02440	-0.426861	5.25502	10.5902	0.0701971	0.228542	10.5902
SPD_RS02445	-0.331307	4.68943	7.87148	0.171451	1.14736	7.87148
SPD_RS02450	-0.425355	6.63539	9.25316	-0.00898899	0.0160469	9.25316
SPD_RS02460	-0.220391	3.07161	6.15028	-0.197548	1.95558	6.15028
SPD_RS02465	-0.252371	4.8702	6.22359	-0.202858	2.67908	6.22359
SPD_RS02470	0.00122443	0.00348276	7.21174	0.0349366	0.163804	7.21174
SPD_RS02475	-0.0481203	0.46707	8.40883	-0.008828	0.027812	8.40883
SPD_RS02480	-0.0192109	0.0623354	4.07247	-0.629842	7.0976	4.07247
SPD_RS02485	0.125292	1.44285	5.88559	-0.00666267	0.0160469	5.88559
SPD_RS02490	0.216909	3.32426	6.98886	0.14661	1.27937	6.98886
SPD_RS02495	0.393133	11.0833	7.0516	0.365778	8.93984	7.0516
SPD_RS02500	-0.41633	1.29196	0.403558	-0.49478	1.1591	0.403558
SPD_RS02510	0.304291	2.25465	5.05815	-0.442668	3.36811	5.05815
SPD_RS02515	0.18685	0.88112	5.33514	-0.456195	2.94872	5.33514
SPD_RS02520	-0.0803201	0.567084	6.92051	-0.583159	15.1028	6.92051
SPD_RS02525	0.194479	1.98454	8.09908	-0.452353	7.82878	8.09908
SPD_RS02530	0.246334	3.20916	5.64019	-0.538494	12.3665	5.64019
SPD_RS02535	0.109069	0.745302	6.24416	-0.443026	6.60367	6.24416
SPD_RS02540	-0.177026	3.1726	9.01868	-0.0798664	0.656832	9.01868
SPD_RS02545	-0.205616	3.68907	9.44148	-0.0476541	0.266449	9.44148
SPD_RS02550	0.00414056	0.0251612	7.96287	0.0235119	0.114338	7.96287
SPD_RS02555	0.139541	2.44722	9.39734	0.0413989	0.263464	9.39734
SPD_RS02560	0.186196	2.93048	6.94338	0.0151666	0.0426491	6.94338
SPD_RS02565	0.222398	4.63947	7.09653	-0.019896	0.072798	7.09653
SPD_RS02570	0.207886	3.15304	10.9771	0.00727756	0.0166708	10.9771
SPD_RS02575	0.226358	4.16532	7.45763	0.0347125	0.156435	7.45763
SPD_RS02580	-0.307972	0.859603	0.753575	0.0639803	0.056135	0.753575
SPD_RS02585	-0.045265	0.0441357	-0.936058	-0.416535	0.361011	-0.936058
SPD_RS02595	2.27084	1.17874	-2.79285	0	0	-2.79285
SPD_RS02600	0.0511878	0.339367	4.9479	0.119101	0.76054	4.9479
SPD_RS02605	-0.000853304	0.00198786	7.75383	0.00958443	0.0345236	7.75383
SPD_RS02610	-0.0182162	0.114248	5.58376	-0.0552763	0.280857	5.58376
SPD_RS02615	-0.229307	4.25062	7.68971	-0.1118	0.949325	7.68971
SPD_RS02620	0.0640935	0.502149	6.51682	0.23523	2.98447	6.51682
SPD_RS02625	0.167747	1.97545	6.59113	0.318586	5.07238	6.59113
SPD_RS02630	0.307642	8.16025	7.05494	0.400209	13.4352	7.05494
SPD_RS02635	0.0799726	0.759073	10.1709	0.258191	4.34071	10.1709
SPD_RS02640	-0.172195	1.78323	4.43293	-0.011504	0.0262166	4.43293
SPD_RS02645	-0.245484	3.64864	5.30097	-0.00131578	0.000985138	5.30097
SPD_RS02655	0.00593871	0.00707268	0.940768	-0.0624372	0.0573976	0.940768
SPD_RS02660	0.84055	1.56906	-0.815633	1.08064	1.81685	-0.815633
SPD_RS02665	0.359014	0.452094	-1.0996	0.101334	0.0366158	-1.0996
SPD_RS02670	-0.0812943	0.535522	4.38689	0.0834191	0.361458	4.38689
SPD_RS02675	-0.144578	0.446581	1.40325	0.215712	0.560554	1.40325
SPD_RS02680	0.0383695	0.083207	1.20586	0.0102679	0.014462	1.20586
SPD_RS02685	-0.0276856	0.0675279	1.78304	0.235317	0.731424	1.78304
SPD_RS02690	-0.108471	0.503679	2.72373	0.0954589	0.277003	2.72373
SPD_RS02695	0.421975	2.28741	1.82341	0.160543	0.327377	1.82341
SPD_RS02700	0.145971	0.968457	3.42476	0.0213434	0.0356634	3.42476
SPD_RS02705	0.218419	1.74863	3.92103	-0.0049787	0.0138594	3.92103
SPD_RS02710	0.194205	2.93781	7.00829	0.166205	1.67739	7.00829
SPD_RS02715	0.121189	1.10467	6.202	0.144195	1.05365	6.202
SPD_RS02720	0.113507	1.56947	9.10747	0.0741693	0.58749	9.10747
SPD_RS02725	-0.0100225	0.0710473	8.32595	0.0695769	0.578195	8.32595
SPD_RS02730	0.010049	0.0212043	1.84757	-0.171238	0.426896	1.84757
SPD_RS02735	0.216188	0.625218	0.905918	0.0145566	0.014462	0.905918
SPD_RS02740	-0.0470989	0.0873887	0.697196	-0.29687	0.58749	0.697196
SPD_RS02745	0.122597	1.04359	4.54601	0.224218	2.11645	4.54601
SPD_RS02750	0.0305382	0.138624	3.51356	-0.118639	0.501162	3.51356
SPD_RS02755	0.168387	2.59903	10.2805	0.217624	3.29006	10.2805
SPD_RS02760	0.218556	4.03639	8.23305	0.210897	3.12509	8.23305
SPD_RS02765	0.203614	3.61948	8.73053	0.124561	1.16542	8.73053
SPD_RS02770	0.219578	4.62631	9.10935	0.118809	1.20846	9.10935
SPD_RS02775	0.172831	3.24514	7.34885	0.0483454	0.301066	7.34885
SPD_RS02780	0.204121	4.35267	8.71975	0.0737419	0.613706	8.71975
SPD_RS02785	0.254409	4.09221	5.5953	-0.0174678	0.0432295	5.5953
SPD_RS02790	0.103229	0.609124	3.64337	-0.21402	1.23152	3.64337
SPD_RS02795	0.332716	6.66421	6.26021	-0.00153656	0.00174413	6.26021
SPD_RS02800	0.416786	7.25582	5.02617	0.0351192	0.0959996	5.02617
SPD_RS02805	0.284568	5.06977	6.29798	-0.0662826	0.33467	6.29798
SPD_RS02810	0.104654	0.901962	5.09414	-0.0932595	0.536809	5.09414
SPD_RS02815	0.139458	1.83373	6.02861	0.0171035	0.051599	6.02861
SPD_RS02820	-0.385626	5.96354	13.1431	-0.0822123	0.344686	13.1431
SPD_RS02825	-0.183608	2.15216	5.18225	-0.114405	0.735506	5.18225
SPD_RS02830	0.0231773	0.0954193	3.96443	0.176745	1.00028	3.96443
SPD_RS02835	0.0994667	0.54006	3.65771	0.299503	2.28632	3.65771
SPD_RS02840	-0.0638926	0.290495	3.37045	0.0911219	0.282741	3.37045
SPD_RS02845	-0.0139406	0.0283739	1.86883	-0.024732	0.027812	1.86883
SPD_RS02850	0.0344421	0.0783815	1.46647	0.0542734	0.0578824	1.46647
SPD_RS02855	0.133913	2.26695	8.27969	0.183073	3.12509	8.27969
SPD_RS02860	-0.0566729	0.526821	10.3524	-0.0337678	0.157309	10.3524
SPD_RS02865	0.0699672	0.810291	7.82045	0.132796	1.65255	7.82045
SPD_RS02870	0.0687383	0.783102	8.59425	0.0915212	0.882753	8.59425
SPD_RS02875	-0.0135154	0.108202	8.70481	0.00322134	0.014462	8.70481
SPD_RS02880	0.0170684	0.143084	7.4406	-0.211454	4.12281	7.4406
SPD_RS02885	0.237996	4.81309	7.38375	0.219621	3.52988	7.38375
SPD_RS02890	0.187881	3.19676	6.7971	0.132441	1.29601	6.7971
SPD_RS02895	-0.353891	3.27786	4.25771	-0.38088	3.02511	4.25771
SPD_RS02900	0.0610523	0.681406	8.06708	-0.0228406	0.103638	8.06708
SPD_RS02905	0.130828	2.02983	9.92676	0.107405	1.07442	9.92676
SPD_RS02910	-0.0210529	0.158149	6.76369	0.0985749	0.848627	6.76369
SPD_RS02915	-0.0227389	0.141732	5.15299	0.0211022	0.056135	5.15299
SPD_RS02920	-0.00446373	0.0232953	11.0207	0.191997	2.42062	11.0207
SPD_RS02925	0.0477782	0.498101	7.32978	0.0764782	0.686717	7.32978
SPD_RS02930	0.156764	2.13812	6.23708	0.199337	2.50357	6.23708
SPD_RS02935	0.0827133	0.963785	6.7914	0.101668	0.95825	6.7914
SPD_RS02940	-0.242126	3.23339	12.4818	-0.225537	2.26767	12.4818
SPD_RS02945	-0.229028	2.85622	13.2977	-0.172104	1.29222	13.2977
SPD_RS02950	0.322138	0.814264	0.409683	0.359667	0.686331	0.409683
SPD_RS02955	-0.140573	0.852089	3.33991	0.148694	0.687321	3.33991
SPD_RS02960	0.047031	0.450877	8.94315	0.0257376	0.114338	8.94315
SPD_RS02965	0.125671	1.79205	8.62798	0.160209	2.02184	8.62798
SPD_RS02970	0.0339216	0.324718	8.87352	0.0978922	0.992495	8.87352
SPD_RS02975	0.106448	1.3298	6.75946	0.101626	0.900476	6.75946
SPD_RS02980	-0.0163607	0.100485	6.19015	-0.090923	0.643042	6.19015
SPD_RS02985	4.02705	3.60984	-2.24558	3.78046	2.39881	-2.24558
SPD_RS02990	0.271264	5.37637	7.9925	0.0571964	0.30252	7.9925
SPD_RS02995	0.22081	2.02325	3.64535	0.0711701	0.249143	3.64535
SPD_RS03000	0.387761	2.64446	2.28829	0.0743692	0.138633	2.28829
SPD_RS03005	-0.00502636	0.0232953	5.38908	0.161525	1.37916	5.38908
SPD_RS03010	-0.0442008	0.0251612	-1.63702	-0.151581	0.0492824	-1.63702
SPD_RS03020	-0.613667	3.6456	1.21068	-0.411886	1.40726	1.21068
SPD_RS03025	-0.358081	6.55452	5.88954	-0.346184	5.36558	5.88954
SPD_RS03030	-0.362078	7.68993	5.06191	-0.260824	3.58338	5.06191
SPD_RS03035	-0.215973	2.69023	5.26712	-0.00890782	0.0174103	5.26712
SPD_RS03040	-0.0976541	0.947028	5.467	0.0125945	0.0345236	5.467
SPD_RS03045	-0.0896889	0.535522	3.60849	-0.0608768	0.20867	3.60849
SPD_RS03050	0.081966	0.951745	7.42128	0.131156	1.4452	7.42128
SPD_RS03055	-0.00844018	0.0541398	6.45622	0.0338657	0.159942	6.45622
SPD_RS03060	-0.0790379	0.326263	2.53072	-0.0307729	0.0441719	2.53072
SPD_RS03065	0.382755	3.08244	2.4394	0.163124	0.539917	2.4394
SPD_RS03070	0.0756228	0.408702	3.43881	0.112073	0.467657	3.43881
SPD_RS03075	0.805283	0.427485	-2.49172	0.083924	0.014462	-2.49172
SPD_RS03080	-0.17205	2.68247	6.36829	-0.139616	1.37916	6.36829
SPD_RS03085	0.0153039	0.126836	7.33331	-0.0598735	0.476953	7.33331
SPD_RS03090	0.194302	2.78338	8.31528	0.202998	2.341	8.31528
SPD_RS03095	0.126555	1.43349	12.368	0.240927	3.45943	12.368
SPD_RS03100	0.233157	4.71923	7.78881	0.1887	2.63509	7.78881
SPD_RS03105	0.145097	2.31139	7.00219	0.131988	1.4256	7.00219
SPD_RS03110	-0.0262177	0.219409	8.15669	0.078507	0.657972	8.15669
SPD_RS03115	-0.183115	2.59903	8.46867	-0.132665	1.12095	8.46867
SPD_RS03120	-0.735296	23.5684	8.27722	-0.536832	11.3522	8.27722
SPD_RS03125	0.0899701	1.08855	7.46743	0.0610492	0.428455	7.46743
SPD_RS03130	0.318903	9.0584	7.92952	0.279766	6.31024	7.92952
SPD_RS03135	0.338339	7.79555	6.88389	0.286103	4.97546	6.88389
SPD_RS03140	0.304588	8.18637	7.65921	0.219862	3.84303	7.65921
SPD_RS03145	0.224928	4.8068	8.00242	0.164064	2.19134	8.00242
SPD_RS03150	-0.128814	1.7737	6.98566	-0.00459235	0.014462	6.98566
SPD_RS03155	-0.400818	8.70069	6.31766	-0.229996	2.5806	6.31766
SPD_RS03160	-0.347911	7.43685	7.80156	-0.120923	0.914537	7.80156
SPD_RS03165	-0.201803	1.88623	6.74525	-0.0198173	0.0366158	6.74525
SPD_RS03170	-0.389981	5.57345	4.06202	-0.152497	0.873446	4.06202
SPD_RS03175	-0.178522	2.60485	11.86	0.0108496	0.0306874	11.86
SPD_RS03180	-0.220169	3.58701	9.58854	-0.0952829	0.686331	9.58854
SPD_RS03185	-0.105397	0.464736	2.47663	0.00824354	0.014462	2.47663
SPD_RS03190	0.0470546	0.292073	4.40842	-0.00970666	0.0187755	4.40842
SPD_RS03195	0.00108033	0	2.89592	-0.144103	0.58749	2.89592
SPD_RS03200	0.0258955	0.227768	8.2939	0.0911449	0.888558	8.2939
SPD_RS03205	0.0955016	1.38386	7.70701	0.121732	1.49695	7.70701
SPD_RS03210	0.0193679	0.166981	8.10604	0.0735602	0.656014	8.10604
SPD_RS03220	0.935178	18.5189	4.06974	0.777858	11.4332	4.06974
SPD_RS03225	0.0276123	0.1081	3.22278	-0.0707586	0.210781	3.22278
SPD_RS03230	0.164886	1.9702	5.24494	0.100287	0.644849	5.24494
SPD_RS03240	0.182149	2.1988	4.99954	0.0484861	0.20867	4.99954
SPD_RS03245	-2.30733	1.22006	-2.79558	-2.30733	0.848627	-2.79558
SPD_RS03250	-0.615559	24.4871	10.0039	0.121525	0.917198	10.0039
SPD_RS03255	-0.690828	32.8849	10.5144	-0.0127971	0.0345236	10.5144
SPD_RS03260	-0.403071	12.8431	8.05456	0.098299	0.826488	8.05456
SPD_RS03265	-0.314826	10.8943	7.69061	0.138012	1.90315	7.69061
SPD_RS03270	-0.0866161	0.759073	6.01929	0.226715	2.87903	6.01929
SPD_RS03275	-0.385735	13.7507	6.98761	0.0522521	0.330888	6.98761
SPD_RS03280	-0.482044	17.3938	7.11744	-0.0834112	0.589612	7.11744
SPD_RS03285	-0.342753	1.13188	0.901583	-0.247183	0.495434	0.901583
SPD_RS03290	0.0413451	0.0443914	-0.42087	0.556148	0.878311	-0.42087
SPD_RS03295	0.0740127	0.166981	1.12174	0.363353	1.01335	1.12174
SPD_RS03300	-0.209993	0.569991	0.854478	-0.175145	0.282741	0.854478
SPD_RS03305	-0.151453	0.339367	0.525607	-0.190676	0.277003	0.525607
SPD_RS03310	-0.0183637	0.0794797	3.90069	0.181393	1.14072	3.90069
SPD_RS03315	-0.14616	2.07641	10.9944	-0.0118895	0.0345236	10.9944
SPD_RS03320	-0.0366076	0.345311	9.54502	0.21934	4.34071	9.54502
SPD_RS03325	0.175901	3.32426	7.29291	-0.0235285	0.10116	7.29291
SPD_RS03330	0.132117	1.23162	7.24162	-0.175874	1.40826	7.24162
SPD_RS03335	0.128786	1.22006	6.53889	-0.135476	0.949325	6.53889
SPD_RS03340	-0.0340235	0.0873887	2.0766	0.0125025	0.014462	2.0766
SPD_RS03345	0.226759	1.81487	3.5176	0.469298	5.54864	3.5176
SPD_RS03350	0.220577	0.903664	2.0859	0.41982	1.95558	2.0859
SPD_RS03355	-0.114097	0.397533	1.96144	0.190076	0.578195	1.96144
SPD_RS03360	0.199223	0.879894	2.17403	0.410683	2.19134	2.17403
SPD_RS03365	0.317425	2.6195	2.77898	0.482711	4.63677	2.77898
SPD_RS03370	0.087556	0.413404	2.86772	0.399136	3.51703	2.86772
SPD_RS03375	-0.0554754	0.450842	8.31891	-0.105148	0.798088	8.31891
SPD_RS03380	-0.0729617	0.37213	3.12944	-0.18067	0.907459	3.12944
SPD_RS03385	0.0754573	0.387821	3.33524	-0.114804	0.444865	3.33524
SPD_RS03390	0.178255	2.54156	5.81304	0.0533999	0.26875	5.81304
SPD_RS03395	-0.132508	1.51206	13.7869	0.328627	6.31024	13.7869
SPD_RS03400	-0.27333	7.86739	9.14864	0.305966	9.43424	9.14864
SPD_RS03405	-0.0449018	0.0706418	0.526758	0.285409	0.515867	0.526758
SPD_RS03410	0.289984	0.733523	0.442072	-0.0171385	0.014462	0.442072
SPD_RS03415	-0.215957	0.397533	-0.00239805	0.10302	0.0806631	-0.00239805
SPD_RS03420	-0.369346	5.15178	6.65942	-0.0319666	0.0781989	6.65942
SPD_RS03425	0.127531	0.710322	3.30142	0.129611	0.501493	3.30142
SPD_RS03430	-0.192691	1.77474	3.80176	-0.133503	0.713586	3.80176
SPD_RS03435	0.0145547	0.0912738	6.86939	-0.187498	2.31526	6.86939
SPD_RS03440	0.140821	2.22987	7.88559	-0.191872	3.01833	7.88559
SPD_RS03445	-0.0532338	0.237152	10.1052	-0.578027	8.01758	10.1052
SPD_RS03450	-0.31636	4.36702	4.69575	-0.0584417	0.230758	4.69575
SPD_RS03455	-0.147429	1.17233	4.98024	-0.138909	0.786245	4.98024
SPD_RS03460	-0.424371	10.7852	10.5275	-0.0712928	0.378564	10.5275
SPD_RS03465	-0.360453	9.78462	10.2768	-0.0836004	0.612692	10.2768
SPD_RS03470	-0.075727	0.690971	6.0997	-0.0942392	0.681471	6.0997
SPD_RS03475	-0.0839948	1.09245	8.94961	-0.0993987	1.03332	8.94961
SPD_RS03480	-0.0295295	0.245963	6.85609	0.0104596	0.0345236	6.85609
SPD_RS03485	0.100417	1.32493	7.04987	0.014919	0.051599	7.04987
SPD_RS03490	-0.0525541	0.494995	6.85009	-0.0954157	0.833952	6.85009
SPD_RS03495	0.0069643	0.0452579	6.89973	-0.126731	1.37916	6.89973
SPD_RS03500	-0.265228	3.16662	4.9043	-0.159598	1.01335	4.9043
SPD_RS03505	-0.12245	1.86055	9.72824	-0.0048349	0.014462	9.72824
SPD_RS03510	-0.189064	4.28386	9.3485	-0.110654	1.28518	9.3485
SPD_RS03515	-0.168959	2.74282	10.1728	-0.0621158	0.399152	10.1728
SPD_RS03520	0.00174999	0.0074284	8.15409	0.104965	1.07092	8.15409
SPD_RS03525	-0.180951	2.14132	5.10901	-0.146924	1.101	5.10901
SPD_RS03530	-0.0689668	0.745302	9.45006	-0.106217	1.04377	9.45006
SPD_RS03535	0.0494559	0.513387	9.68909	-0.0847816	0.80524	9.68909
SPD_RS03540	-0.131846	2.16654	9.23497	0.0221539	0.0967111	9.23497
SPD_RS03545	-0.126854	1.8924	9.53624	-0.0223041	0.0892651	9.53624
SPD_RS03550	-0.0784768	0.669403	11.428	0.311357	5.36558	11.428
SPD_RS03555	-0.0814708	0.87333	6.44262	-0.103069	0.901506	6.44262
SPD_RS03560	0.0138514	0.106313	8.22668	0.00415694	0.014462	8.22668
SPD_RS03565	-0.0261858	0.200821	6.52726	-0.060946	0.378564	6.52726
SPD_RS03570	0.049059	0.541364	8.83248	-0.163464	2.75374	8.83248
SPD_RS03575	-0.322437	8.16551	8.77104	-0.040834	0.22167	8.77104
SPD_RS03580	-0.655674	1.56176	-0.347946	-0.0270049	0.014462	-0.347946
SPD_RS03585	-0.283006	3.8738	11.6646	-0.276023	3.07113	11.6646
SPD_RS03590	-0.210021	2.46008	11.396	-0.171106	1.27937	11.396
SPD_RS03595	-0.120111	1.63825	7.26075	-0.0798617	0.62514	7.26075
SPD_RS03600	-0.0703517	0.719694	6.80864	-0.0715605	0.52728	6.80864
SPD_RS03605	-0.0712061	0.874338	7.67454	-0.0260434	0.138633	7.67454
SPD_RS03610	-0.0820626	1.02824	8.23191	-0.0439895	0.280857	8.23191
SPD_RS03615	-0.111118	1.60597	7.44373	-0.0850311	0.772587	7.44373
SPD_RS03620	-0.240919	2.72403	4.07157	-0.176883	1.16542	4.07157
SPD_RS03625	-0.0579839	0.470946	5.51367	-0.128937	1.03337	5.51367
SPD_RS03630	0.210031	0.448134	0.218922	-0.0493579	0.0345236	0.218922
SPD_RS03635	0.301266	5.85887	9.24137	-0.402205	9.55528	9.24137
SPD_RS03640	0.023873	0.197516	8.02188	0.110625	1.14059	8.02188
SPD_RS03645	0.261279	6.10047	6.78457	-0.143968	1.59774	6.78457
SPD_RS03650	0.336476	8.72784	6.19694	-0.0257792	0.0964714	6.19694
SPD_RS03655	0.116079	1.6817	8.14094	-0.178895	2.67565	8.14094
SPD_RS03660	0.0119238	0.0841124	9.94841	0.0719664	0.568276	9.94841
SPD_RS03665	-0.398068	6.66336	4.22043	-0.256221	2.45088	4.22043
SPD_RS03670	-0.46169	13.4696	6.947	-0.147477	1.27937	6.947
SPD_RS03675	-0.430428	9.94644	7.85807	-0.250329	3.04546	7.85807
SPD_RS03680	-0.0642488	0.311576	3.2098	-0.0105285	0.0160469	3.2098
SPD_RS03685	0.0509546	0.346051	5.43418	0.115248	0.759622	5.43418
SPD_RS03690	0.260462	3.8738	4.99058	0.152275	1.14072	4.99058
SPD_RS03695	0.167643	2.07641	5.31023	0.227108	2.70761	5.31023
SPD_RS03700	0.0752639	0.703068	6.04325	0.104492	0.840018	6.04325
SPD_RS03705	0.183754	2.20282	5.30557	0.148595	1.12246	5.30557
SPD_RS03710	0.0342739	0.260189	11.1464	0.0793382	0.545669	11.1464
SPD_RS03715	-0.178361	3.51008	8.73362	-0.270012	6.67364	8.73362
SPD_RS03720	-0.174818	3.65854	9.26397	-0.213287	4.48968	9.26397
SPD_RS03725	-0.0420983	0.295182	8.06538	-0.290362	4.34866	8.06538
SPD_RS03730	-0.0816927	0.986744	8.694	-0.0220688	0.0953644	8.694
SPD_RS03735	0.0631846	0.660325	8.25258	0.165799	2.30626	8.25258
SPD_RS03740	-0.0683101	0.73647	7.79189	0.0435209	0.263464	7.79189
SPD_RS03745	-0.197255	2.80298	7.29271	-0.087611	0.560554	7.29271
SPD_RS03750	-0.015044	0.114248	7.68275	-0.0972125	0.917882	7.68275
SPD_RS03755	-0.0456945	0.44928	9.86916	-0.0146182	0.0504983	9.86916
SPD_RS03760	-0.2165	3.32426	10.8319	-0.105419	0.780235	10.8319
SPD_RS03765	0.0642106	0.324231	3.51833	0.135068	0.602825	3.51833
SPD_RS03770	-0.00425873	0.0103929	2.96897	0.213546	1.12095	2.96897
SPD_RS03780	-0.323626	10.8196	7.55659	-0.207721	3.98789	7.55659
SPD_RS03785	-0.599864	1.71905	0.0880013	0.151468	0.171852	0.0880013
SPD_RS03790	-0.27534	5.16378	6.12982	-0.150661	1.37916	6.12982
SPD_RS03795	-0.235159	4.38246	10.638	0.0616537	0.361011	10.638
SPD_RS03800	-0.592493	16.8453	8.96011	-0.4378	8.28612	8.96011
SPD_RS03805	-0.0378057	0.347111	6.93121	0.067347	0.526729	6.93121
SPD_RS03810	-0.0563172	0.612344	7.35258	0.0656587	0.545669	7.35258
SPD_RS03815	-0.0966544	1.31599	8.26431	-0.000877781	0.000214503	8.26431
SPD_RS03820	0.106598	1.17602	6.36152	0.104995	0.848627	6.36152
SPD_RS03825	0.156496	2.45356	7.1242	0.16253	1.98415	7.1242
SPD_RS03830	0.0753323	0.87333	8.64012	0.150429	1.99763	8.64012
SPD_RS03840	0.12067	1.47808	7.87218	0.145423	1.44329	7.87218
SPD_RS03845	0.19167	3.96249	7.75313	0.183134	3.0093	7.75313
SPD_RS03850	0.111671	1.2456	6.34006	0.0828008	0.569233	6.34006
SPD_RS03855	0.133513	2.09909	7.57156	0.124381	1.34939	7.57156
SPD_RS03860	0.0682875	0.369624	3.93145	0.112471	0.501162	3.93145
SPD_RS03865	0.0167202	0.12619	8.14754	-0.00556162	0.0155936	8.14754
SPD_RS03870	-0.193496	3.13566	6.6115	-0.109722	0.912572	6.6115
SPD_RS03875	-0.441444	9.18438	10.0727	-0.294613	3.69829	10.0727
SPD_RS03880	-0.275579	5.38619	7.0963	-0.284851	5.02497	7.0963
SPD_RS03885	0.0875179	0.235849	1.37301	0.144318	0.277003	1.37301
SPD_RS03890	0.0231898	0.155411	5.70388	0.0585928	0.301066	5.70388
SPD_RS03895	0.135897	2.36477	7.45497	0.140373	1.87993	7.45497
SPD_RS03900	-0.0243977	0.203572	8.31254	-0.0773257	0.66131	8.31254
SPD_RS03905	0.00942423	0.0677345	7.68279	-0.117137	1.28834	7.68279
SPD_RS03910	-0.262485	2.86581	12.4366	-0.168153	1.01335	12.4366
SPD_RS03915	-0.0395015	0.359425	8.89907	0.0116021	0.0356634	8.89907
SPD_RS03920	0.0778066	0.788243	9.12038	0.0303178	0.138633	9.12038
SPD_RS03925	0.0100811	0.0707376	9.40662	-0.115026	1.2284	9.40662
SPD_RS03930	0.347833	2.19463	2.10946	0.206899	0.66131	2.10946
SPD_RS03935	0.225656	1.41137	2.6253	0.0239511	0.0345236	2.6253
SPD_RS03945	0.101039	0.541364	3.55603	-0.0313	0.056135	3.55603
SPD_RS03950	-0.112729	0.985417	9.04101	-0.442425	9.53355	9.04101
SPD_RS03955	0.0798724	1.00342	8.8779	0.143587	1.9601	8.8779
SPD_RS03960	0.242391	3.09379	4.87688	0.253933	2.64061	4.87688
SPD_RS03965	0.145424	2.23984	9.60117	0.159207	1.97849	9.60117
SPD_RS03970	0.0406909	0.375681	9.17811	-0.0864096	0.774677	9.17811
SPD_RS03975	0.117841	1.73829	8.14961	-0.00278509	0.014462	8.14961
SPD_RS03980	0.186735	3.7538	8.04282	-0.00113724	0.00174413	8.04282
SPD_RS03985	0.137433	2.3856	8.35565	0.0503918	0.344686	8.35565
SPD_RS03990	-0.0419372	0.419228	8.1398	-0.139635	1.80459	8.1398
SPD_RS03995	-0.271387	3.31956	8.15156	-0.279838	2.84832	8.15156
SPD_RS04000	-0.142957	1.38772	5.7139	-0.282398	3.51703	5.7139
SPD_RS04005	-0.273639	5.85388	6.49178	-0.365895	9.52389	6.49178
SPD_RS04010	-0.177097	2.28741	14.0441	-0.160304	1.40826	14.0441
SPD_RS04020	-0.312494	1.66342	1.40419	-2.65808	46.2162	1.40419
SPD_RS04025	0.530521	1.05108	-0.543103	0.20024	0.15552	-0.543103
SPD_RS04030	-0.091972	1.0609	6.86677	-0.0197311	0.0718294	6.86677
SPD_RS04035	-0.0563267	0.604034	9.42838	0.00600998	0.0171901	9.42838
SPD_RS04040	-0.221906	3.67226	7.08517	-0.163697	1.66278	7.08517
SPD_RS04045	0.187004	2.80298	9.99482	0.415875	11.4287	9.99482
SPD_RS04050	0.201896	3.07995	10.8793	0.440468	12.5235	10.8793
SPD_RS04055	0.315738	6.43904	10.8449	0.461855	13.1547	10.8449
SPD_RS04060	0.352309	7.88108	8.95824	0.41238	10.2374	8.95824
SPD_RS04065	0.330268	6.61914	10.755	0.367764	7.45387	10.755
SPD_RS04070	-0.359971	1.71905	1.42564	-0.149137	0.301066	1.42564
SPD_RS04075	-0.423016	8.88116	8.44947	-0.169434	1.32187	8.44947
SPD_RS04080	-0.177317	2.68891	8.47423	-0.133278	1.21488	8.47423
SPD_RS04085	0.815319	2.00968	-0.676069	-0.0195704	0.0138594	-0.676069
SPD_RS04090	0.141779	1.16138	6.10207	-0.218565	1.70191	6.10207
SPD_RS04095	0.279358	2.94626	5.98584	-0.187401	1.10068	5.98584
SPD_RS04100	0.175517	3.39527	7.36805	0.0981548	0.957998	7.36805
SPD_RS04105	0.0182206	0.155411	9.00751	-0.0758653	0.682053	9.00751
SPD_RS04110	-0.41959	8.16828	5.18999	-0.559749	13.812	5.18999
SPD_RS04115	0.0514923	0.535522	8.17433	0.157677	2.29823	8.17433
SPD_RS04120	0.0731257	0.868282	8.19732	0.204792	3.89793	8.19732
SPD_RS04125	0.323532	4.33786	4.27656	0.187982	1.23152	4.27656
SPD_RS04130	0.483863	6.5647	3.17247	0.237765	1.30989	3.17247
SPD_RS04135	0.143013	0.844246	3.25444	0.137035	0.55843	3.25444
SPD_RS04140	0.317765	4.47809	4.63396	-0.0734807	0.294548	4.63396
SPD_RS04145	-0.149319	1.44514	5.80933	0.112624	0.686331	5.80933
SPD_RS04150	-0.0156342	0.0679258	4.87473	0.151573	0.907459	4.87473
SPD_RS04155	-0.0706428	0.585405	9.63655	0.0471233	0.228542	9.63655
SPD_RS04160	-0.0848127	0.648378	6.3468	-0.100171	0.585091	6.3468
SPD_RS04165	-0.164496	0.801733	2.77212	-0.212832	0.848627	2.77212
SPD_RS04170	-0.128068	0.795565	4.35444	0.0710549	0.246839	4.35444
SPD_RS04175	0.168317	3.07161	8.41754	0.077692	0.656014	8.41754
SPD_RS04180	-0.162917	2.13204	11.0736	0.0150785	0.0366158	11.0736
SPD_RS04185	-0.13114	1.33013	12.4802	0.0346187	0.124985	12.4802
SPD_RS04195	-1.01466	1.76226	-1.28838	-0.655318	0.681471	-1.28838
SPD_RS04200	-0.203744	2.6474	5.79933	0.0243877	0.0705918	5.79933
SPD_RS04205	0.0714832	0.331798	2.8438	0.175255	0.798088	2.8438
SPD_RS04210	0.366744	1.05208	0.375315	-0.13154	0.138633	0.375315
SPD_RS04215	-0.0938966	0.683535	4.30021	-0.165358	1.12501	4.30021
SPD_RS04220	-0.208725	2.92415	5.33282	-0.077495	0.440056	5.33282
SPD_RS04225	0.0788738	0.911982	8.08957	0.0281914	0.138633	8.08957
SPD_RS04230	0.0909202	1.11605	8.10977	0.143556	1.7347	8.10977
SPD_RS04235	0.130355	1.17124	4.78813	0.112091	0.664481	4.78813
SPD_RS04240	-0.0595782	0.334583	3.91148	-0.11048	0.510622	3.91148
SPD_RS04245	0.22983	2.78338	5.17623	0.225696	2.05094	5.17623
SPD_RS04250	0.172163	3.16915	8.30444	0.159092	2.17124	8.30444
SPD_RS04255	0.0963699	1.08002	6.30218	0.115554	1.03337	6.30218
SPD_RS04260	-0.163912	1.98469	7.61785	-0.585773	20.117	7.61785
SPD_RS04270	-0.563229	0.834351	-0.756523	0.641919	0.973123	-0.756523
SPD_RS04275	0.0338601	0.11977	2.60329	0.113687	0.344686	2.60329
SPD_RS04280	-0.0966309	0.585106	4.50956	0.00172934	0.000985138	4.50956
SPD_RS04285	0.523803	3.75085	1.85898	0.0915102	0.156435	1.85898
SPD_RS04290	0.212269	2.20799	4.58111	-0.0101643	0.0174103	4.58111
SPD_RS04295	0.138059	2.2766	7.98355	0.063178	0.476953	7.98355
SPD_RS04300	0.606834	0.657444	-1.68752	-0.594751	0.301066	-1.68752
SPD_RS04305	0.00217779	0	0.0946346	-0.108798	0.0876511	0.0946346
SPD_RS04310	0.181624	3.07161	6.97148	0.110547	0.991256	6.97148
SPD_RS04315	0.24177	5.84155	7.53618	0.191162	3.18022	7.53618
SPD_RS04320	0.227043	5.16351	7.72859	0.21523	3.99459	7.72859
SPD_RS04325	0.221019	5.07932	8.00659	0.236622	5.02497	8.00659
SPD_RS04330	0.100347	1.47255	7.64187	0.0935687	0.949879	7.64187
SPD_RS04335	-0.19689	3.07161	6.16009	-0.0896705	0.643042	6.16009
SPD_RS04340	0.0963449	0.479469	3.22644	-0.161422	0.657972	3.22644
SPD_RS04345	-0.111336	1.04019	5.34245	-0.0838435	0.484704	5.34245
SPD_RS04350	-0.0407704	0.0152301	-2.4105	-0.762177	0.252771	-2.4105
SPD_RS04355	-0.00840914	0.0615391	7.15647	-0.00881442	0.0306874	7.15647
SPD_RS04360	0.0326009	0.240248	6.17456	0.0546965	0.294107	6.17456
SPD_RS04365	0.0612825	0.697647	7.31413	0.113368	1.27937	7.31413
SPD_RS04370	-0.128924	2.06145	8.91264	-0.121325	1.35099	8.91264
SPD_RS04375	0.137289	2.06105	6.97736	0.135901	1.45684	6.97736
SPD_RS04380	0.175511	3.46963	7.87448	0.230152	4.86559	7.87448
SPD_RS04385	0.144571	2.75338	7.59515	0.119078	1.44329	7.59515
SPD_RS04390	0.00853873	0.0500471	6.33723	0.104478	0.848627	6.33723
SPD_RS04395	0.0299078	0.269008	7.07437	0.0875465	0.826488	7.07437
SPD_RS04400	0.0477482	0.365569	5.53351	0.0408702	0.181987	5.53351
SPD_RS04405	-0.0461793	0.479469	7.37213	-0.0874804	0.848627	7.37213
SPD_RS04410	-0.103106	0.754272	5.06284	-0.150358	0.957998	5.06284
SPD_RS04415	-0.536392	2.1185	0.765089	0.0722184	0.0745201	0.765089
SPD_RS04420	0.0513621	0.243372	3.33578	0.153333	0.759064	3.33578
SPD_RS04425	0.192732	0.708679	1.60468	-0.230308	0.587259	1.60468
SPD_RS04430	-0.118427	0.166981	-0.328902	0.173523	0.156435	-0.328902
SPD_RS04435	0.160336	2.95238	7.43287	0.320854	9.71027	7.43287
SPD_RS04440	-0.138768	2.40509	9.67894	0.0563527	0.416653	9.67894
SPD_RS04445	-0.0668686	0.772311	9.36534	0.0750297	0.668045	9.36534
SPD_RS04450	0.154796	2.52101	8.80473	0.26221	5.46829	8.80473
SPD_RS04455	0.145081	2.19444	6.93404	0.219858	3.69576	6.93404
SPD_RS04460	0.0638127	0.704932	9.32926	0.141961	1.82231	9.32926
SPD_RS04465	0.0278793	0.230934	8.54663	0.147683	1.79865	8.54663
SPD_RS04470	-0.0198522	0.167559	7.30117	0.0260897	0.133336	7.30117
SPD_RS04475	0.0105721	0.0191982	1.31965	-0.284515	0.772587	1.31965
SPD_RS04480	0.011163	0.017628	0.775229	-0.182291	0.276276	0.775229
SPD_RS04485	0.0976691	0.308836	1.60703	-0.0143553	0.014462	1.60703
SPD_RS04490	0.13589	1.61441	6.00232	-0.120346	0.93341	6.00232
SPD_RS04495	-0.311133	2.46431	2.67439	-0.432922	3.36273	2.67439
SPD_RS04500	-0.695283	13.2953	3.92587	-0.62812	9.96999	3.92587
SPD_RS04505	-0.280891	4.42769	5.21042	-0.219713	2.29823	5.21042
SPD_RS04510	-0.129914	1.76825	6.27392	-0.146727	1.55897	6.27392
SPD_RS04515	-0.0813017	0.951745	7.35914	-0.132149	1.4959	7.35914
SPD_RS04520	-0.167443	2.37016	11.3768	-0.171232	1.8585	11.3768
SPD_RS04525	-0.100807	1.13087	10.0755	-0.112318	0.973123	10.0755
SPD_RS04530	-0.151233	1.91365	11.2007	-0.152587	1.40726	11.2007
SPD_RS04535	-0.0563907	0.595831	9.70852	-0.118536	1.30736	9.70852
SPD_RS04540	-0.521857	19.0337	10.1856	0.171697	1.78872	10.1856
SPD_RS04545	-0.354902	8.49875	10.2345	0.270828	4.48968	10.2345
SPD_RS04550	-0.444582	12.4938	11.6438	0.136581	1.13221	11.6438
SPD_RS04555	-0.167667	2.94626	7.64227	-0.115594	1.14815	7.64227
SPD_RS04560	-0.0270097	0.231564	7.35937	-0.0547296	0.365401	7.35937
SPD_RS04565	0.0792808	0.788243	6.5608	0.0786564	0.560554	6.5608
SPD_RS04570	0.0550058	0.577972	8.20374	0.0946262	0.92184	8.20374
SPD_RS04575	0.339035	11.0233	7.48373	0.156787	2.08958	7.48373
SPD_RS04580	0.41328	11.3285	6.8231	0.134614	1.14072	6.8231
SPD_RS04585	0.436046	14.8522	7.69179	0.231968	3.69079	7.69179
SPD_RS04590	0.27351	3.52833	4.7776	-0.161405	1.03332	4.7776
SPD_RS04595	-0.375688	7.16731	8.74732	-0.229273	2.39036	8.74732
SPD_RS04600	0.309898	6.88701	8.80353	0.0633583	0.361011	8.80353
SPD_RS04605	0.270678	4.62998	6.55857	-0.00356009	0.014462	6.55857
SPD_RS04610	0.164019	2.41572	7.78259	-0.0483969	0.26159	7.78259
SPD_RS04615	0.454357	2.92538	1.95667	-0.0612234	0.0781989	1.95667
SPD_RS04620	0.0917606	1.05261	9.89915	0.168391	2.17491	9.89915
SPD_RS04625	0.057412	0.623768	8.40325	0.151696	2.16491	8.40325
SPD_RS04630	0.020406	0.167559	9.60379	0.0633238	0.495434	9.60379
SPD_RS04640	-0.263366	0.346051	-0.978352	-0.686612	0.826488	-0.978352
SPD_RS04645	-0.0220487	0.167559	6.62999	-0.044303	0.252771	6.62999
SPD_RS04650	0.0492885	0.421169	6.04186	-0.041585	0.21634	6.04186
SPD_RS04655	0.0203259	0.163049	6.96416	-0.0228675	0.0953644	6.96416
SPD_RS04660	-0.338326	6.98334	8.64679	-0.142518	1.16542	8.64679
SPD_RS04665	0.0157327	0.131255	8.9231	0.0841884	0.839933	8.9231
SPD_RS04670	0.0880199	1.22006	7.80049	0.0347067	0.227507	7.80049
SPD_RS04675	0.114564	1.6174	6.91013	0.188404	2.96618	6.91013
SPD_RS04680	0.0302026	0.269008	8.47401	0.00515759	0.0151773	8.47401
SPD_RS04685	-0.116527	1.5454	8.65316	-0.146817	1.66278	8.65316
SPD_RS04690	0.172781	2.45356	6.73911	0.0612567	0.334479	6.73911
SPD_RS04695	0.144558	2.61666	8.24066	-0.000297689	0	8.24066
SPD_RS04700	-0.374203	7.46104	5.0869	-0.184553	1.65152	5.0869
SPD_RS04705	-0.257979	1.84815	2.81155	-0.103586	0.30252	2.81155
SPD_RS04710	-0.366426	1.30619	0.937761	-0.0742274	0.0806631	0.937761
SPD_RS04715	-0.132066	0.578769	2.33717	-0.228002	0.888558	2.33717
SPD_RS04720	-0.086377	0.814264	5.90911	0.167306	1.74465	5.90911
SPD_RS04725	-0.171262	2.61666	6.15528	0.0742955	0.510622	6.15528
SPD_RS04730	0.0926641	1.22476	8.09808	-0.0243036	0.111976	8.09808
SPD_RS04735	0.121204	2.02138	7.65769	0.0286306	0.156435	7.65769
SPD_RS04740	0.0452193	0.478614	8.95112	-0.0515798	0.361458	8.95112
SPD_RS04745	-0.0299579	0.249743	9.46098	0.0673118	0.501162	9.46098
SPD_RS04750	0.0707689	0.200821	1.68951	0.354034	1.36039	1.68951
SPD_RS04755	0.0761443	0.326263	3.50958	-0.0487255	0.094351	3.50958
SPD_RS04760	-0.161553	0.407495	0.847202	-0.0380949	0.0345236	0.847202
SPD_RS04765	0.442413	4.55002	3.02807	-0.142261	0.475089	3.02807
SPD_RS04770	-0.286497	5.63196	8.54633	-0.0112062	0.0306874	8.54633
SPD_RS04775	-0.160742	0.967711	2.76538	-0.396239	3.14656	2.76538
SPD_RS04780	-0.152451	1.40329	9.52768	-0.0591783	0.249143	9.52768
SPD_RS04785	0.111478	0.601129	3.35495	0.12655	0.501162	3.35495
SPD_RS04790	-0.280784	3.7796	10.6139	-0.11523	0.664481	10.6139
SPD_RS04795	-0.204003	0.309593	-0.518269	-0.233153	0.228303	-0.518269
SPD_RS04800	-0.102135	1.39306	8.59983	-0.261744	6.06627	8.59983
SPD_RS04805	0.0407919	0.423153	7.53857	-0.138484	1.89883	7.53857
SPD_RS04810	-0.0194537	0.166981	8.00478	0.260146	6.62481	8.00478
SPD_RS04815	-0.581054	14.6743	5.22247	-0.351827	4.74388	5.22247
SPD_RS04820	-0.088657	1.23561	7.7531	-0.00181952	0.00804011	7.7531
SPD_RS04825	0.0554667	0.522206	6.75303	0.0730475	0.535927	6.75303
SPD_RS04830	0.0270437	0.245534	8.76518	0.0361469	0.229157	8.76518
SPD_RS04835	0.0101166	0.0677345	7.6857	0.037371	0.208872	7.6857
SPD_RS04840	-0.02615	0.213628	8.45159	0.102822	0.962487	8.45159
SPD_RS04845	0.0901147	1.14731	7.50389	0.177792	2.75547	7.50389
SPD_RS04850	0.03232	0.311164	9.19393	0.068546	0.58749	9.19393
SPD_RS04855	0.085601	1.14731	8.22366	0.0185981	0.0781989	8.22366
SPD_RS04860	-0.0139986	0.107354	7.35469	-0.0692867	0.567068	7.35469
SPD_RS04865	0.11918	1.08861	8.96113	-0.403415	7.88435	8.96113
SPD_RS04870	0.0569556	0.559788	7.27186	-0.0850913	0.713683	7.27186
SPD_RS04875	0.0828516	0.486297	3.96219	-0.0722716	0.252771	3.96219
SPD_RS04880	-0.176287	1.65081	4.45534	-0.196835	1.40515	4.45534
SPD_RS04885	-0.430363	9.51277	9.74679	0.0405818	0.155208	9.74679
SPD_RS04890	-0.0297508	0.219409	8.08082	0.0342731	0.15552	8.08082
SPD_RS04895	0.187193	3.42936	6.76526	0.154903	1.90315	6.76526
SPD_RS04900	0.17615	2.88428	7.04473	0.00533262	0.014462	7.04473
SPD_RS04905	0.358307	2.86218	3.45573	0.270244	1.27937	3.45573
SPD_RS04910	0.192384	1.80072	3.95052	-0.026943	0.056135	3.95052
SPD_RS04915	0.406907	3.61439	2.88388	0.156546	0.542493	2.88388
SPD_RS04920	0.327069	4.68098	6.24908	0.00497278	0.014462	6.24908
SPD_RS04925	0.231372	2.11363	4.75934	0.0202128	0.0356634	4.75934
SPD_RS04930	0.031058	0.131722	3.25136	-0.0593273	0.160744	3.25136
SPD_RS04935	0.087362	0.56288	4.50445	0.0656163	0.252771	4.50445
SPD_RS04940	0.0168664	0.0843737	4.82997	0.100954	0.561076	4.82997
SPD_RS04945	-0.170992	2.85622	7.12932	0.0787462	0.609421	7.12932
SPD_RS04950	-0.0614284	0.457882	5.06905	0.105936	0.69094	5.06905
SPD_RS04955	-0.181168	1.28695	3.68164	-0.00387339	0.00826126	3.68164
SPD_RS04960	-0.538724	7.21072	3.62767	-0.205171	1.05431	3.62767
SPD_RS04965	-0.212261	1.58599	3.48278	-0.000441846	0	3.48278
SPD_RS04970	-0.448877	10.2661	5.06825	-0.197105	1.80459	5.06825
SPD_RS04975	-0.236456	2.2119	4.94647	0.0190866	0.0345236	4.94647
SPD_RS04980	-0.37887	6.79417	5.02203	-0.162606	1.17547	5.02203
SPD_RS04985	-0.263684	0.346051	-0.685409	0.459959	0.58749	-0.685409
SPD_RS04990	0.270914	0.359425	-0.847115	-0.0205163	0.014462	-0.847115
SPD_RS04995	0.585413	1.49491	-0.267541	0.0219614	0.014462	-0.267541
SPD_RS05000	0.45394	0.529326	-1.32078	0.100812	0.0345236	-1.32078
SPD_RS05005	0.0684431	0.0675049	-1.03581	-0.655129	0.67958	-1.03581
SPD_RS05010	-0.285735	3.39144	4.33351	-0.0670346	0.256578	4.33351
SPD_RS05015	-0.179687	0.353825	0.224729	-0.0319638	0.0208354	0.224729
SPD_RS05020	0.0227991	0.0562172	1.7978	-0.0440572	0.056135	1.7978
SPD_RS05025	-0.0955421	0.284984	1.83991	0.159987	0.355866	1.83991
SPD_RS05030	-0.249329	1.39482	2.39725	-0.0934715	0.233135	2.39725
SPD_RS05035	-0.392967	1.72657	1.28073	0.126821	0.246839	1.28073
SPD_RS05040	-0.353597	1.83373	1.83171	0.0597911	0.0863602	1.83171
SPD_RS05045	-0.311144	1.18068	1.15526	-0.160705	0.298379	1.15526
SPD_RS05050	-0.362938	1.18642	1.18717	-0.0702804	0.0705918	1.18717
SPD_RS05055	-0.214393	0.654124	1.24739	-0.00400058	0.00174413	1.24739
SPD_RS05060	-0.545584	2.55504	1.13672	0.12724	0.228542	1.13672
SPD_RS05065	-0.176427	0.899015	2.49863	0.115031	0.33467	2.49863
SPD_RS05070	0.511889	0.456726	-1.73877	0.404578	0.203852	-1.73877
SPD_RS05075	0.0135489	0.108202	8.86511	0.018668	0.0781989	8.86511
SPD_RS05080	-0.0532434	0.479469	10.658	-0.101598	0.848627	10.658
SPD_RS05085	-0.0323585	0.284984	7.25843	-0.0869514	0.759214	7.25843
SPD_RS05090	0.131913	1.56176	6.09305	0.0191372	0.056135	6.09305
SPD_RS05095	0.198212	2.90335	6.18849	0.0266713	0.0870145	6.18849
SPD_RS05100	-0.0514463	0.479817	10.0932	0.113774	1.08249	10.0932
SPD_RS05105	-0.170736	3.02292	9.94256	0.0278917	0.131639	9.94256
SPD_RS05110	-0.232858	4.9943	8.59841	-0.0716248	0.544624	8.59841
SPD_RS05115	0.0532003	0.541298	8.66928	-0.0116976	0.0356634	8.66928
SPD_RS05120	0.113422	1.73829	9.097	0.0284225	0.152972	9.097
SPD_RS05125	0.213786	3.37284	5.92553	-0.0570538	0.294107	5.92553
SPD_RS05130	-0.0165009	0.0912738	5.39949	0.00940025	0.0232176	5.39949
SPD_RS05135	-0.0797272	0.989344	9.54871	-0.0148399	0.056135	9.54871
SPD_RS05140	-0.0983128	1.07615	6.46852	-0.00905313	0.0262166	6.46852
SPD_RS05145	-0.0234654	0.0562172	1.82657	-0.291695	0.917695	1.82657
SPD_RS05150	0.0185213	0.0278918	0.246751	-3.00419	20.2274	0.246751
SPD_RS05155	-0.0457139	0.0452579	-0.880119	-0.521873	0.547733	-0.880119
SPD_RS05160	-0.0138966	0.0923785	9.73336	-0.097244	0.848627	9.73336
SPD_RS05165	0.103708	1.3298	7.8634	0.0389456	0.228542	7.8634
SPD_RS05170	0.119987	1.82688	9.51333	0.0729778	0.609421	9.51333
SPD_RS05175	0.0219835	0.200204	9.28536	0.00273153	0.014462	9.28536
SPD_RS05180	0.156373	0.901962	3.04629	0.14692	0.581543	3.04629
SPD_RS05185	0.017648	0.0873887	4.51729	-0.0550901	0.228268	4.51729
SPD_RS05190	-0.0439958	0.460204	9.04267	-0.0215899	0.0968342	9.04267
SPD_RS05195	-0.22391	1.33646	3.35623	-0.155931	0.556735	3.35623
SPD_RS05200	-0.196914	2.29704	7.81765	-0.239129	2.50357	7.81765
SPD_RS05205	-0.202302	3.01652	7.55168	-0.276586	4.37608	7.55168
SPD_RS05210	-0.164455	3.0577	7.42115	-0.0201336	0.0806631	7.42115
SPD_RS05215	-0.186272	4.04295	7.82982	-0.120409	1.4256	7.82982
SPD_RS05220	-0.0818948	1.05208	9.1132	0.00967662	0.0345236	9.1132
SPD_RS05225	-0.131125	2.18953	8.40213	0.0138266	0.0492824	8.40213
SPD_RS05230	0.268383	3.2726	4.22146	0.0387607	0.10936	4.22146
SPD_RS05235	0.0519877	0.522206	7.27472	0.0155303	0.056135	7.27472
SPD_RS05240	0.072748	0.895399	7.3417	0.092633	0.938408	7.3417
SPD_RS05245	0.136654	2.16654	7.51455	0.167938	2.37918	7.51455
SPD_RS05250	0.065689	0.734489	7.94348	0.111205	1.17547	7.94348
SPD_RS05255	0.0676584	0.339367	3.64429	-0.114501	0.442351	3.64429
SPD_RS05260	-0.000771	0	3.38002	-0.0977244	0.361011	3.38002
SPD_RS05265	0.147988	1.15795	4.56149	0.0158599	0.0335735	4.56149
SPD_RS05270	-0.184757	2.73433	7.93825	-0.0808818	0.539003	7.93825
SPD_RS05275	-0.0682197	0.633309	6.10185	-0.00221738	0.00804011	6.10185
SPD_RS05280	-0.250311	4.27105	11.414	-0.16639	1.59774	11.414
SPD_RS05285	-0.281606	4.18659	12.0124	-0.231475	2.36084	12.0124
SPD_RS05290	-0.279607	4.1352	11.7486	-0.185778	1.53717	11.7486
SPD_RS05295	-0.0438113	0.0232953	-1.63889	0.566634	0.377607	-1.63889
SPD_RS05300	-0.749145	61.0518	7.94478	-0.650496	45.2159	7.94478
SPD_RS05305	-0.274728	3.96249	6.12766	-0.0113093	0.0262166	6.12766
SPD_RS05310	-0.278523	6.66336	8.55295	-0.175692	2.35463	8.55295
SPD_RS05315	-0.316335	3.26813	11.3634	-0.2099	1.21488	11.3634
SPD_RS05320	-4.94106e-05	0	9.26334	0.100601	1.02286	9.26334
SPD_RS05325	-0.0379744	0.357229	8.08752	0.0791788	0.698014	8.08752
SPD_RS05330	0.0302108	0.240248	7.05646	0.148204	1.6443	7.05646
SPD_RS05335	0.0703411	0.75255	8.64775	0.22411	4.15099	8.64775
SPD_RS05340	0.00290542	0.017628	9.89261	0.118299	1.23528	9.89261
SPD_RS05345	0.0547262	0.421169	5.9447	0.135926	1.101	5.9447
SPD_RS05350	0	0	-2.90922	0	0	-2.90922
SPD_RS05355	-0.208712	2.67288	7.01753	-0.504265	12.6357	7.01753
SPD_RS05360	0.0987992	0.898613	5.30977	0.0883152	0.545669	5.30977
SPD_RS05365	0.273962	4.22295	5.34483	0.232917	2.51802	5.34483
SPD_RS05370	0.184449	2.63714	5.58377	0.099758	0.705619	5.58377
SPD_RS05375	0.0898893	0.852089	6.19294	0.00896717	0.0232176	6.19294
SPD_RS05380	-0.267672	0.745302	0.724505	0.0135811	0.014462	0.724505
SPD_RS05385	0.0604449	0.194717	2.03056	-0.107956	0.249143	2.03056
SPD_RS05390	-0.283172	3.75233	6.46528	-0.315069	3.84303	6.46528
SPD_RS05395	-0.244135	3.09522	13.4716	-0.0462217	0.165935	13.4716
SPD_RS05400	-0.313158	6.81835	6.72875	-0.275606	4.67911	6.72875
SPD_RS05405	-0.287964	7.46104	6.61677	-0.2719	5.93301	6.61677
SPD_RS05410	0.199586	3.53476	8.41243	0.19341	2.69863	8.41243
SPD_RS05415	0.243661	4.9943	8.82674	0.154997	1.74465	8.82674
SPD_RS05420	0.204235	4.11825	7.29051	0.0771737	0.619838	7.29051
SPD_RS05425	0.22324	4.723	9.84874	0.265043	5.75243	9.84874
SPD_RS05430	0.0493929	0.496748	7.84985	-0.0589026	0.426896	7.84985
SPD_RS05435	0.197872	4.37104	7.60313	0.0342452	0.20867	7.60313
SPD_RS05440	0.0216579	0.192885	9.22339	-0.0154715	0.056135	9.22339
SPD_RS05445	-0.312196	5.80229	5.60229	-0.381992	7.72229	5.60229
SPD_RS05450	0.0119526	0.083207	8.58542	0.287519	6.87375	8.58542
SPD_RS05455	0.139203	2.1202	8.83396	0.3914	13.1547	8.83396
SPD_RS05460	0.160113	2.34973	7.949	0.384917	10.6733	7.949
SPD_RS05465	0.0210912	0.172649	7.85952	0.276955	7.0976	7.85952
SPD_RS05470	-0.0786438	0.968457	7.81441	0.205994	3.99459	7.81441
SPD_RS05475	0.0490748	0.494995	8.12167	0.0175879	0.0677844	8.12167
SPD_RS05480	0.0516383	0.345311	4.99609	0.0880199	0.473617	4.99609
SPD_RS05485	0.14871	2.40509	7.53829	0.0949478	0.848627	7.53829
SPD_RS05490	0.0712892	0.591831	5.69148	0.0836669	0.524232	5.69148
SPD_RS05495	-0.127718	1.70512	6.29203	0.106162	0.917198	6.29203
SPD_RS05500	-0.0275525	0.153459	5.50029	0.380953	5.91654	5.50029
SPD_RS05505	-0.38455	9.0584	6.13783	0.0851389	0.545669	6.13783
SPD_RS05510	-0.214107	0.315444	-0.467571	0.179378	0.15552	-0.467571
SPD_RS05515	-0.000289934	0	8.90066	-0.120541	1.43786	8.90066
SPD_RS05520	-0.272852	6.98334	8.56024	-0.0424957	0.253971	8.56024
SPD_RS05525	-0.162224	1.82688	12.8264	-0.0184494	0.0441719	12.8264
SPD_RS05530	-0.391402	9.22711	10.8755	-0.161423	1.42788	10.8755
SPD_RS05535	0.0547363	0.28204	7.7135	-0.2292	1.49886	7.7135
SPD_RS05540	0.212233	3.16311	10.4219	0.0383946	0.156435	10.4219
SPD_RS05545	0.0590211	0.535522	9.22921	0.0130134	0.0356634	9.22921
SPD_RS05550	-0.173121	1.96455	8.40638	-0.292314	3.98032	8.40638
SPD_RS05555	0.424611	2.21002	1.83062	-0.0396075	0.0356634	1.83062
SPD_RS05560	0.226375	2.00601	3.76755	-0.0348278	0.0731016	3.76755
SPD_RS05565	0.336363	2.00968	1.96653	-0.00635285	0.0100473	1.96653
SPD_RS05570	0.0157668	0.0623354	3.48153	-0.00695818	0.014462	3.48153
SPD_RS05575	-0.10769	1.17602	5.95618	-0.0656719	0.378564	5.95618
SPD_RS05580	-0.166519	2.09189	5.75109	-0.0781123	0.463841	5.75109
SPD_RS05585	-0.102086	0.827712	5.25969	-0.0772951	0.367199	5.25969
SPD_RS05590	-0.104441	0.716426	4.93064	-0.182722	1.18511	4.93064
SPD_RS05595	0.171228	0.347111	0.246138	-0.0402904	0.0267218	0.246138
SPD_RS05600	-0.0404959	0.239537	4.57139	-0.153901	1.03329	4.57139
SPD_RS05605	-0.0673676	0.186595	1.47437	-0.394258	1.33525	1.47437
SPD_RS05610	0.576042	2.94121	1.14253	0.514527	1.7347	1.14253
SPD_RS05620	0	0	-2.90922	0	0	-2.90922
SPD_RS05625	0.0864772	1.10467	9.6158	0.130247	1.57179	9.6158
SPD_RS05630	0.22719	5.01436	7.79076	0.229168	4.37122	7.79076
SPD_RS05635	0.205078	3.65854	8.80944	0.253625	4.60785	8.80944
SPD_RS05640	0.334725	7.57613	6.33342	0.361798	8.12083	6.33342
SPD_RS05645	0.161947	3.02292	7.53995	0.222194	4.46248	7.53995
SPD_RS05650	0.209717	4.23426	7.57105	0.295578	7.23188	7.57105
SPD_RS05655	0.293855	4.723	5.04615	0.239875	2.63539	5.04615
SPD_RS05660	0.197182	3.83479	7.70827	0.184969	2.77116	7.70827
SPD_RS05665	-0.354252	8.72784	8.37583	-0.0946469	0.691464	8.37583
SPD_RS05670	-0.0989681	1.06961	6.9674	-0.12218	1.08249	6.9674
SPD_RS05675	0.0528625	0.30742	4.95567	-0.0174264	0.0345236	4.95567
SPD_RS05680	0.0575157	0.526821	6.2893	0.00774609	0.0212049	6.2893
SPD_RS05685	0.342504	7.23736	6.61124	0.31556	5.46829	6.61124
SPD_RS05690	0.0204147	0.143084	6.09034	0.0421379	0.21634	6.09034
SPD_RS05700	-0.162274	1.69718	6.04643	-0.405633	7.23188	6.04643
SPD_RS05705	0.00877495	0.0623354	8.62384	0.00969975	0.0345236	8.62384
SPD_RS05710	-0.0115279	0.0784096	10.3534	0.0453283	0.263464	10.3534
SPD_RS05715	-0.230938	3.26813	12.4022	-0.0332326	0.114338	12.4022
SPD_RS05720	-0.0346616	0.331798	8.53689	-0.0281701	0.149023	8.53689
SPD_RS05725	0.0133153	0.0955649	7.09459	-0.0474279	0.295602	7.09459
SPD_RS05730	-0.0556914	0.33414	4.13809	-0.158596	0.973123	4.13809
SPD_RS05735	0.000607243	0	3.91494	-0.0232041	0.048723	3.91494
SPD_RS05740	0.0641996	0.73647	8.87583	0.127921	1.58487	8.87583
SPD_RS05745	0.175682	3.53598	9.41706	0.200261	3.7662	9.41706
SPD_RS05750	0.158123	2.73433	8.20737	0.19208	3.10959	8.20737
SPD_RS05755	0.330379	9.2266	8.1156	0.279125	5.93301	8.1156
SPD_RS05760	0.232279	5.37872	8.77903	-0.124212	1.37624	8.77903
SPD_RS05765	0.0414814	0.351216	6.54527	0.0630397	0.404394	6.54527
SPD_RS05770	-0.0329783	0.227768	6.83934	0.0654853	0.345627	6.83934
SPD_RS05775	-0.115611	1.26034	7.66659	-0.00749323	0.0173462	7.66659
SPD_RS05780	-0.0946129	0.871779	5.74257	0.0609902	0.30252	5.74257
SPD_RS05785	-0.0995657	1.25702	6.95885	-0.0673298	0.501162	6.95885
SPD_RS05790	-0.0197565	0.127645	5.95937	-0.029235	0.105792	5.95937
SPD_RS05795	0.0635525	0.486297	5.25164	-0.027433	0.0818702	5.25164
SPD_RS05800	0.190583	2.57613	5.46051	0.143302	1.14675	5.46051
SPD_RS05805	0.134648	2.34776	7.59733	0.0407825	0.262948	7.59733
SPD_RS05810	-0.295551	5.78955	5.7602	-0.199075	2.29823	5.7602
SPD_RS05815	0.0468157	0.33414	11.0182	-0.201584	2.08879	11.0182
SPD_RS05820	0.122911	1.08841	9.723	-0.262463	3.06306	9.723
SPD_RS05825	0.0763778	0.771343	9.74804	-0.102518	0.873446	9.74804
SPD_RS05830	-0.00148078	0.0067335	8.52496	0.0243567	0.111743	8.52496
SPD_RS05835	0.127381	2.16654	7.61767	0.0593284	0.467657	7.61767
SPD_RS05840	0.170177	3.15388	7.24481	0.136569	1.61844	7.24481
SPD_RS05845	0.08443	0.935498	8.8934	0.16465	2.08879	8.8934
SPD_RS05850	-0.000853061	0	4.97048	0.0955308	0.530711	4.97048
SPD_RS05855	-0.184941	0.889644	2.40801	-0.273548	1.14072	2.40801
SPD_RS05860	-0.41126	14.4846	8.84855	-0.273824	5.67043	8.84855
SPD_RS05865	-0.12962	1.47447	5.41878	-0.146651	1.28518	5.41878
SPD_RS05870	0.0783194	0.712355	5.7761	-0.0274216	0.0968342	5.7761
SPD_RS05875	0.145248	1.28107	4.19489	-0.155089	0.973123	4.19489
SPD_RS05880	0.0915783	0.568906	3.91011	0.0400631	0.105395	3.91011
SPD_RS05885	0.326948	5.55025	4.84033	0.000258084	0	4.84033
SPD_RS05890	0.251268	3.03092	4.11181	-0.011437	0.0232176	4.11181
SPD_RS05895	0.195809	2.92415	6.38303	0.00456373	0.014462	6.38303
SPD_RS05900	0.214932	2.71561	5.10618	0.0879556	0.467657	5.10618
SPD_RS05905	0.29639	5.06977	5.41026	0.175446	1.511	5.41026
SPD_RS05910	0.191303	2.53025	5.66674	0.202658	2.12445	5.66674
SPD_RS05915	-0.0820463	0.9708	8.18598	-0.0475709	0.295602	8.18598
SPD_RS05920	-0.108221	1.43622	7.09626	-0.0197595	0.0731016	7.09626
SPD_RS05925	-0.127733	1.69718	10.1593	0.0397051	0.210312	10.1593
SPD_RS05930	0.0267938	0.208447	6.30462	0.122275	1.16756	6.30462
SPD_RS05935	-0.836686	14.4061	3.8293	-0.916754	16.2292	3.8293
SPD_RS05940	-0.142657	2.19463	8.94098	-0.135721	1.46375	8.94098
SPD_RS05945	-0.0252091	0.213628	9.17194	-0.0226424	0.0968342	9.17194
SPD_RS05950	0.0373695	0.357229	8.57517	-0.0157389	0.056135	8.57517
SPD_RS05955	0.0613023	0.70114	9.02336	0.0786619	0.730288	9.02336
SPD_RS05960	0.0364648	0.344818	7.96505	-0.00353201	0.014462	7.96505
SPD_RS05965	-0.0438439	0.454568	7.84124	-0.0413586	0.266449	7.84124
SPD_RS05970	0.0602117	0.577556	6.50909	-0.000360951	0	6.50909
SPD_RS05975	-0.0409103	0.356547	7.11608	-0.0698608	0.503871	7.11608
SPD_RS05980	-0.0737749	0.568279	13.5159	0.278477	3.84303	13.5159
SPD_RS05985	-0.109485	1.0869	11.7915	0.239932	3.19505	11.7915
SPD_RS05990	-0.172443	2.40614	11.3477	0.261321	4.14053	11.3477
SPD_RS05995	-0.181133	2.60485	9.99544	0.262229	4.14391	9.99544
SPD_RS06000	0.129729	1.9556	8.21044	-0.0031103	0.014462	8.21044
SPD_RS06005	0.0337832	0.324188	7.5427	-0.0600203	0.46599	7.5427
SPD_RS06015	-0.142855	1.80072	6.12639	-0.200175	2.42364	6.12639
SPD_RS06020	0.0467013	0.486297	9.41014	0.0582566	0.4454	9.41014
SPD_RS06025	0.0120791	0.0907438	8.47464	-0.00582133	0.0169012	8.47464
SPD_RS06030	-0.0879538	0.868131	6.90719	-0.223171	3.14656	6.90719
SPD_RS06035	-0.666296	25.5335	12.4889	-0.039384	0.153438	12.4889
SPD_RS06040	-0.0779088	0.9708	9.14635	-0.038775	0.251118	9.14635
SPD_RS06045	-0.124372	1.38058	5.7572	-0.125362	1.01335	5.7572
SPD_RS06050	-0.185366	2.31514	5.21827	-0.277915	3.74281	5.21827
SPD_RS06055	0.125199	1.95881	7.0641	0.0259679	0.118236	7.0641
SPD_RS06060	0.0741864	0.77798	6.73725	0.0144021	0.0441719	6.73725
SPD_RS06065	-0.201931	1.61544	3.82623	-0.0947188	0.344686	3.82623
SPD_RS06070	-0.147708	1.55616	12.4012	-0.00533675	0.014462	12.4012
SPD_RS06075	0.0097503	0.0452579	4.94805	0.0585535	0.249225	4.94805
SPD_RS06080	-0.0865285	0.684329	4.97377	-0.165233	1.28834	4.97377
SPD_RS06085	-0.0116239	0.0492176	3.98985	-0.175461	1.09537	3.98985
SPD_RS06090	-0.256109	6.7672	9.19846	-0.100484	1.02405	9.19846
SPD_RS06095	0.0219207	0.194702	7.36591	0.00832623	0.027812	7.36591
SPD_RS06100	-0.356831	6.07117	11.9268	-0.152772	1.07971	11.9268
SPD_RS06105	0.189143	0.951745	2.40803	0.0245363	0.0345236	2.40803
SPD_RS06110	0.0328867	0.153459	3.5827	0.223155	1.4256	3.5827
SPD_RS06115	-0.318335	1.7904	1.97757	-0.209371	0.664481	1.97757
SPD_RS06120	-0.213629	3.3772	11.2052	-0.246408	3.68632	11.2052
SPD_RS06125	-0.0276113	0.151909	4.92519	-0.0756305	0.318605	4.92519
SPD_RS06130	-0.156089	1.94985	6.73463	-0.200022	2.25414	6.73463
SPD_RS06140	0.507107	1.87166	0.53021	0.103418	0.0968342	0.53021
SPD_RS06145	0.143668	0.901962	3.09286	-0.0793967	0.252771	3.09286
SPD_RS06150	0.453559	1.89763	0.919116	0.166423	0.262065	0.919116
SPD_RS06155	0.151525	1.56906	4.59188	0.0646921	0.287479	4.59188
SPD_RS06160	0.12927	1.60803	6.19227	0.0508407	0.267346	6.19227
SPD_RS06165	0.218293	3.03697	5.08756	0.0316421	0.103455	5.08756
SPD_RS06175	0.0917156	0.580861	4.38536	-0.0493267	0.15552	4.38536
SPD_RS06180	0.141968	1.21403	4.28956	0.189451	1.38562	4.28956
SPD_RS06185	-0.0681527	0.482795	6.24228	0.101493	0.58749	6.24228
SPD_RS06190	-0.107384	0.845443	4.65766	0.122849	0.773576	4.65766
SPD_RS06195	-0.0836233	0.602032	4.36677	-0.159731	1.12095	4.36677
SPD_RS06200	-0.00584429	0.017628	2.87346	-0.299262	1.80459	2.87346
SPD_RS06205	-0.348354	0.269008	-1.90228	-0.594914	0.301066	-1.90228
SPD_RS06210	-0.0744	0.161904	0.818668	0.0459638	0.0366158	0.818668
SPD_RS06215	-0.195016	2.15216	5.477	0.021588	0.0521356	5.477
SPD_RS06220	-0.163587	1.37935	4.59384	-0.140354	0.798088	4.59384
SPD_RS06225	-0.105285	0.711403	3.95313	0.0831694	0.341463	3.95313
SPD_RS06230	-0.030128	0.189583	5.00767	0.233086	2.75374	5.00767
SPD_RS06235	-0.162347	1.43037	4.9263	0.0827017	0.355524	4.9263
SPD_RS06240	0.354432	2.20799	2.13933	0.178715	0.510622	2.13933
SPD_RS06245	0.144366	0.527962	1.90547	-0.0971432	0.181987	1.90547
SPD_RS06250	0.146869	0.448906	1.33002	0.10092	0.156435	1.33002
SPD_RS06255	0.223971	0.967711	1.95774	0.153388	0.361011	1.95774
SPD_RS06260	2.27084	1.17874	-2.79285	0	0	-2.79285
SPD_RS06265	-0.127508	1.2132	11.9132	-0.15956	1.25535	11.9132
SPD_RS06270	-0.0676171	0.526781	12.1801	-0.122064	0.875778	12.1801
SPD_RS06275	3.28556	7.26586	0.613225	2.55691	3.98789	0.613225
SPD_RS06280	-0.206548	4.39166	7.8377	0.0568026	0.399152	7.8377
SPD_RS06285	0.35968	9.63005	7.12929	0.1272	1.14072	7.12929
SPD_RS06290	0.339115	7.67502	7.19009	0.278698	4.6156	7.19009
SPD_RS06295	0.135549	2.31361	9.21353	0.164802	2.52057	9.21353
SPD_RS06300	0.301457	5.36717	6.08188	0.290896	4.34071	6.08188
SPD_RS06305	0.250355	5.94664	8.80746	0.246637	5.08264	8.80746
SPD_RS06310	0.211805	4.71923	9.21561	0.243405	5.36558	9.21561
SPD_RS06315	-0.26015	5.56603	9.00447	-0.195493	2.74982	9.00447
SPD_RS06320	-0.212973	3.69116	9.01746	-0.116767	1.01335	9.01746
SPD_RS06325	-0.062626	0.711403	8.42071	-0.0410673	0.263464	8.42071
SPD_RS06330	0.166948	3.31544	7.36267	0.0910492	0.901506	7.36267
SPD_RS06335	-0.0535555	0.546922	7.90169	-0.0108577	0.0345236	7.90169
SPD_RS06340	-0.174098	3.56414	8.0817	-0.0848941	0.837838	8.0817
SPD_RS06345	0.056008	0.593628	8.3683	-0.0539083	0.367199	8.3683
SPD_RS06350	0.146089	2.24513	7.64236	0.0298227	0.138633	7.64236
SPD_RS06355	0.21219	4.36898	6.85478	0.0548503	0.347824	6.85478
SPD_RS06360	0.117991	1.65022	8.05586	0.045233	0.266449	8.05586
SPD_RS06365	0.110438	1.44929	6.95028	0.0260794	0.111976	6.95028
SPD_RS06370	0.110207	1.33013	8.54438	0.0326915	0.15552	8.54438
SPD_RS06375	0.188543	3.3772	8.50071	0.0989228	0.871932	8.50071
SPD_RS06380	0.216426	4.38246	7.97479	0.158573	1.99763	7.97479
SPD_RS06385	0.189949	4.29483	7.97006	0.129892	1.69359	7.97006
SPD_RS06390	0.135016	2.40509	8.05157	0.0429326	0.280857	8.05157
SPD_RS06395	-0.226295	5.54494	9.264	-0.134604	1.73023	9.264
SPD_RS06400	-0.0444253	0.131255	2.25316	0.332141	1.44329	2.25316
SPD_RS06405	0.0873352	0.243372	1.54343	0.00960128	0.014462	1.54343
SPD_RS06410	0.134442	1.3057	5.37642	-0.0260224	0.072295	5.37642
SPD_RS06415	0.103969	1.26661	10.1647	0.204877	3.18091	10.1647
SPD_RS06420	0.00857015	0.0558632	7.13599	0.149826	1.7275	7.13599
SPD_RS06425	0.0485138	0.394519	5.79952	-0.127568	1.101	5.79952
SPD_RS06430	0.068611	0.795565	8.19232	0.00797929	0.026681	8.19232
SPD_RS06435	0.0873309	1.10467	7.58307	0.118413	1.29222	7.58307
SPD_RS06440	0.219908	4.71781	7.48462	0.212158	3.7557	7.48462
SPD_RS06445	0.12195	1.69086	8.06342	0.159005	1.9601	8.06342
SPD_RS06450	0.0499458	0.471027	7.20581	0.195933	3.03691	7.20581
SPD_RS06455	-0.0510722	0.527544	7.70312	-0.00750842	0.0252281	7.70312
SPD_RS06460	-0.0234301	0.200873	7.45437	-0.0570413	0.420151	7.45437
SPD_RS06465	-0.678381	1.71905	-0.115308	0.369167	0.599742	-0.115308
SPD_RS06470	-0.377423	9.51277	7.60312	-0.281087	4.70871	7.60312
SPD_RS06475	0.0338849	0.344046	9.17963	-0.0603376	0.506173	9.17963
SPD_RS06480	0.199098	4.29696	8.81769	0.114662	1.25017	8.81769
SPD_RS06485	0.28262	7.57613	8.72969	0.147182	1.8349	8.72969
SPD_RS06490	0.30575	8.93359	8.72633	0.254926	5.59023	8.72633
SPD_RS06495	0.233204	5.23358	8.81471	0.22685	4.31586	8.81471
SPD_RS06500	0.272436	5.92662	8.45962	0.193312	2.61692	8.45962
SPD_RS06505	0.0579277	0.551397	6.81392	0.116345	1.12246	6.81392
SPD_RS06510	-0.0425012	0.357229	6.3288	-0.0498545	0.280857	6.3288
SPD_RS06515	-0.154661	1.66242	5.91924	-0.129132	0.895159	5.91924
SPD_RS06520	-0.266612	4.18659	8.53053	-0.168375	1.42002	8.53053
SPD_RS06525	0.1071	1.54366	7.64398	0.0276309	0.138633	7.64398
SPD_RS06530	0.0640637	0.745302	8.01054	0.0187093	0.0781989	8.01054
SPD_RS06535	0.206375	4.36702	7.67245	0.0828672	0.723114	7.67245
SPD_RS06540	0.0963208	1.23561	8.54551	-0.0161865	0.056135	8.54551
SPD_RS06545	-0.0199979	0.167559	7.7099	-0.0784598	0.702738	7.7099
SPD_RS06550	0.102779	1.27675	7.28476	0.0987853	0.873446	7.28476
SPD_RS06555	0.00477213	0.0283739	8.35535	-0.0386826	0.247932	8.35535
SPD_RS06560	0.0231127	0.194702	8.51888	-0.0177593	0.0690497	8.51888
SPD_RS06565	-0.449133	16.6666	9.55517	-0.338966	8.58396	9.55517
SPD_RS06570	-0.284292	5.29387	10.8351	-0.264591	3.99459	10.8351
SPD_RS06575	0.0506096	0.522206	7.95896	-0.0319748	0.171852	7.95896
SPD_RS06580	0.109394	1.08002	5.92633	-0.0478412	0.228542	5.92633
SPD_RS06585	0.051314	0.338825	4.73553	0.100091	0.568276	4.73553
SPD_RS06590	0.183934	3.11656	6.55953	0.0526523	0.300674	6.55953
SPD_RS06595	0.209476	3.68455	7.13841	0.0831461	0.612692	7.13841
SPD_RS06600	0.151216	2.20969	7.72784	0.136483	1.35564	7.72784
SPD_RS06605	0.185765	1.17602	3.15593	0.166143	0.702738	3.15593
SPD_RS06610	-0.235112	0.88112	1.48607	-0.218989	0.556851	1.48607
SPD_RS06615	0.476384	4.35267	2.68293	0.524301	4.35898	2.68293
SPD_RS06620	-0.0987684	0.496748	3.43137	-0.0568514	0.139302	3.43137
SPD_RS06630	2.27084	1.17874	-2.79285	0	0	-2.79285
SPD_RS06635	-0.232549	4.04295	7.74566	-0.193014	2.31221	7.74566
SPD_RS06640	-0.220776	3.02071	5.72389	-0.18752	1.70269	5.72389
SPD_RS06645	-0.353729	6.83753	6.17021	-0.354702	6.15662	6.17021
SPD_RS06650	-0.109607	0.997465	8.08609	-0.121382	0.850152	8.08609
SPD_RS06655	-0.268408	4.62521	6.4975	-0.325819	5.77803	6.4975
SPD_RS06660	-0.20417	1.31643	2.72245	-0.299941	1.74465	2.72245
SPD_RS06665	-0.0922758	0.390579	2.72827	-0.00687086	0.014462	2.72827
SPD_RS06670	-0.439409	2.553	1.76558	-0.176278	0.445349	1.76558
SPD_RS06675	-0.0809729	0.221037	1.43315	0.0502641	0.056135	1.43315
SPD_RS06680	-0.17888	1.05451	2.76516	-0.104563	0.317662	2.76516
SPD_RS06685	0.105617	0.9708	5.24282	0.11424	0.818857	5.24282
SPD_RS06690	0.520297	0.580665	-1.28461	0.8154	0.848627	-1.28461
SPD_RS06695	-0.819292	1.86954	-0.690955	-0.330388	0.344686	-0.690955
SPD_RS06700	-0.347919	0.269008	-1.90779	-0.594618	0.301066	-1.90779
SPD_RS06705	-0.0851518	0.457882	3.32667	0.0473725	0.118236	3.32667
SPD_RS06710	0.139404	0.219409	-0.101478	0.28933	0.35896	-0.101478
SPD_RS06715	-0.276305	4.94062	11.4079	0.0128059	0.0345236	11.4079
SPD_RS06720	-0.599356	0.548331	-1.7936	-0.457313	0.252771	-1.7936
SPD_RS06725	0.0273619	0.20895	6.54677	0.0428074	0.236067	6.54677
SPD_RS06730	-0.0128207	0.0873887	6.53299	0.0188645	0.068951	6.53299
SPD_RS06735	-0.187575	3.60877	7.92471	-0.0259339	0.118236	7.92471
SPD_RS06740	-0.0471131	0.353498	5.75983	-0.0884024	0.578195	5.75983
SPD_RS06745	0.0756719	0.732442	6.08743	0.0279028	0.110913	6.08743
SPD_RS06750	0.0449382	0.26196	4.37031	-0.149219	0.914888	4.37031
SPD_RS06755	0.107225	0.903212	4.63768	0.120839	0.798088	4.63768
SPD_RS06765	-0.195155	4.06765	8.81599	-0.0454661	0.285539	8.81599
SPD_RS06770	-0.224193	4.51775	8.05385	-0.0714575	0.527935	8.05385
SPD_RS06775	-0.0262316	0.227768	9.19018	0.0610419	0.46599	9.19018
SPD_RS06780	0.150783	1.98162	5.81065	-0.0309595	0.118236	5.81065
SPD_RS06785	-0.0646074	0.723473	8.67378	0.0390062	0.249143	8.67378
SPD_RS06790	0.00756553	0.0541398	8.39836	0.13694	1.7347	8.39836
SPD_RS06795	0.0687686	0.599369	6.85026	0.242691	3.67438	6.85026
SPD_RS06800	0.129609	1.81777	6.98325	0.174881	2.30299	6.98325
SPD_RS06805	0.0500057	0.421169	6.83998	0.0686725	0.432841	6.83998
SPD_RS06810	-0.153512	2.91498	7.26384	-0.0824378	0.794023	7.26384
SPD_RS06815	-0.187281	3.27786	8.98689	-0.0690149	0.495434	8.98689
SPD_RS06820	0.0767471	0.963462	7.263	-0.0514431	0.361011	7.263
SPD_RS06825	0.147776	2.86529	7.79538	0.021077	0.0967111	7.79538
SPD_RS06830	-0.14132	1.7739	11.2662	0.0403405	0.185022	11.2662
SPD_RS06835	-0.268406	3.08426	4.13903	-0.395536	5.08264	4.13903
SPD_RS06840	-0.081832	0.357229	2.79928	-0.0960786	0.277003	2.79928
SPD_RS06845	-0.238166	2.55547	4.27575	-0.437762	6.26804	4.27575
SPD_RS06850	-0.120919	1.71905	7.32312	-0.032037	0.156435	7.32312
SPD_RS06855	0.0100149	0.0562172	9.76345	0.118171	0.917198	9.76345
SPD_RS06860	0.0793138	0.754272	7.68057	0.115943	0.973615	7.68057
SPD_RS06870	-0.022739	0.194717	7.92089	0.0600426	0.46599	7.92089
SPD_RS06875	-0.142543	2.09173	9.82818	-0.0303189	0.138633	9.82818
SPD_RS06880	-0.107105	1.04359	6.18232	-0.134865	1.08533	6.18232
SPD_RS06890	0.0610264	0.696338	7.68742	0.0975443	1.01335	7.68742
SPD_RS06895	0.0318599	0.301296	8.47196	-0.0518192	0.355076	8.47196
SPD_RS06900	-0.357835	0.409078	-1.13645	0.236605	0.156435	-1.13645
SPD_RS06905	-0.114275	0.308508	1.30682	0.140087	0.253971	1.30682
SPD_RS06910	0.0517755	0.189583	2.5724	0.0265102	0.0356634	2.5724
SPD_RS06920	0.661495	1.54531	-0.472589	0.292823	0.274082	-0.472589
SPD_RS06925	0.244699	0.653558	0.530957	-0.307892	0.546767	0.530957
SPD_RS06930	-0.178241	1.59671	3.93052	-0.18157	1.14736	3.93052
SPD_RS06935	-0.061643	0.301296	3.19727	0.0839202	0.277003	3.19727
SPD_RS06940	-0.224678	3.2428	14.7813	0.0111541	0.027812	14.7813
SPD_RS06945	0.637872	0.963155	-1.21015	-0.299901	0.164117	-1.21015
SPD_RS06950	-0.359532	4.85922	11.2098	-0.0269788	0.056135	11.2098
SPD_RS06955	-0.108317	0.161904	-0.25278	-0.168104	0.15552	-0.25278
SPD_RS06960	-0.678973	1.73332	-0.24677	-0.0120934	0.0100473	-0.24677
SPD_RS06965	0.873177	0.665536	-1.96686	1.321	0.949879	-1.96686
SPD_RS06970	-0.263369	0.346051	-0.71327	0.379078	0.419095	-0.71327
SPD_RS06975	-0.043535	0.0212043	-2.10397	-1.67893	1.03332	-2.10397
SPD_RS06980	-0.0366105	0.0074284	-2.4057	1.47306	0.798088	-2.4057
SPD_RS06985	-0.146652	1.94985	10.7455	-0.0896124	0.655289	10.7455
SPD_RS06990	-0.237817	4.39166	8.46751	-0.0237374	0.0818702	8.46751
SPD_RS06995	-0.376949	8.99631	9.10785	-0.259331	3.84303	9.10785
SPD_RS07000	-0.334795	9.22725	7.89092	-0.253151	4.71464	7.89092
SPD_RS07005	-0.316843	7.06924	6.95992	-0.179222	2.02184	6.95992
SPD_RS07010	-0.0235751	0.20895	8.87037	-0.085446	0.848627	8.87037
SPD_RS07015	0.0147408	0.114248	8.41679	-0.0691234	0.563292	8.41679
SPD_RS07020	-0.154076	2.73433	8.49099	-0.0274035	0.138633	8.49099
SPD_RS07025	0.0200539	0.155411	10.1842	0.015202	0.0492824	10.1842
SPD_RS07030	0.0414971	0.311164	11.4523	0.0832699	0.542493	11.4523
SPD_RS07035	0.0529169	0.46707	10.6138	0.0839508	0.622922	10.6138
SPD_RS07040	0.0502572	0.374984	11.2459	0.149859	1.29222	11.2459
SPD_RS07045	0.00469485	0.0283739	9.39932	0.133423	1.7144	9.39932
SPD_RS07050	-0.111262	1.62028	9.81663	-0.0113768	0.0356634	9.81663
SPD_RS07055	-0.139403	1.93025	10.4906	0.0139006	0.0366158	10.4906
SPD_RS07060	-0.0252087	0.161904	8.3028	0.118459	0.871932	8.3028
SPD_RS07065	0.216185	3.02071	6.46511	-0.0579922	0.267346	6.46511
SPD_RS07070	0.1642	2.3612	6.52356	0.0841637	0.588122	6.52356
SPD_RS07075	-0.184194	3.27786	9.47042	-0.0945399	0.840018	9.47042
SPD_RS07080	-0.129132	1.70613	10.9095	0.00565197	0.0151773	10.9095
SPD_RS07085	0.0911888	0.947028	6.76774	0.143494	1.40726	6.76774
SPD_RS07090	0.0420254	0.429826	7.4021	0.0829527	0.79947	7.4021
SPD_RS07095	0.0602139	0.696146	9.36458	0.0987324	1.05431	9.36458
SPD_RS07100	0.0351501	0.331798	7.78389	0.00300046	0.014462	7.78389
SPD_RS07105	0.166799	3.07161	8.66758	0.168012	2.46062	8.66758
SPD_RS07110	-0.0681617	0.501717	4.98017	0.000610702	0	4.98017
SPD_RS07115	0.0723546	0.527962	4.5754	0.00557828	0.014462	4.5754
SPD_RS07120	-0.29586	1.71881	2.00893	-0.604113	4.32754	2.00893
SPD_RS07125	0.0141636	0.0500471	3.09965	-0.366077	2.82639	3.09965
SPD_RS07130	-0.0734147	0.33414	3.46468	-0.145868	0.561705	3.46468
SPD_RS07135	0.0103441	0.0232953	2.14374	0.137684	0.359171	2.14374
SPD_RS07140	-0.279278	3.61948	8.055	-0.349198	4.62437	8.055
SPD_RS07145	-0.0646182	0.73647	8.96402	-0.0081782	0.027812	8.96402
SPD_RS07150	-0.211963	4.723	8.17591	-0.0385095	0.242778	8.17591
SPD_RS07155	-0.307437	3.25156	10.8657	-0.058	0.173945	10.8657
SPD_RS07160	-0.0941209	1.15982	6.91233	0.0101256	0.0345236	6.91233
SPD_RS07165	-0.0972228	1.14731	6.82832	0.0459408	0.263464	6.82832
SPD_RS07170	-0.0925356	1.28903	7.85856	-0.0294377	0.159942	7.85856
SPD_RS07175	-0.0897326	1.08891	9.50719	0.0444711	0.267346	9.50719
SPD_RS07180	0.185786	3.62522	7.59359	0.0508365	0.327377	7.59359
SPD_RS07185	0.119896	1.93954	8.75288	0.00756578	0.0259706	8.75288
SPD_RS07190	0.0601208	0.598265	8.16728	0.0101861	0.0343596	8.16728
SPD_RS07195	0.0851368	0.91563	10.0676	0.116924	1.101	10.0676
SPD_RS07200	-0.0893761	0.720961	12.1742	-0.0425603	0.163804	12.1742
SPD_RS07205	-0.084994	0.604034	13.1117	-0.0686529	0.295602	13.1117
SPD_RS07210	0.0310711	0.197516	12.2605	0.0808925	0.46599	12.2605
SPD_RS07215	0.0665293	0.701292	10.0226	0.0669414	0.501162	10.0226
SPD_RS07220	0.197916	4.28043	7.22854	0.0964107	0.946007	7.22854
SPD_RS07225	0.21773	5.29655	9.11996	0.0847895	0.840018	9.11996
SPD_RS07230	0.182672	3.08244	7.36135	0.0168132	0.056135	7.36135
SPD_RS07235	0	0	-2.90922	0	0	-2.90922
SPD_RS07240	-0.104328	1.3298	8.98304	0.110637	1.07939	8.98304
SPD_RS07245	0.104232	0.712314	5.11966	0.145044	0.848627	5.11966
SPD_RS07250	-0.145944	0.681406	2.45084	-0.10631	0.280857	2.45084
SPD_RS07255	-0.149364	2.44722	7.06994	-0.0386419	0.228542	7.06994
SPD_RS07260	-0.457065	7.95724	5.55428	-0.476123	7.92932	5.55428
SPD_RS07265	-0.389438	11.5929	8.53455	-0.367376	9.6678	8.53455
SPD_RS07270	-0.241427	2.98319	5.43171	-0.306774	3.69829	5.43171
SPD_RS07275	0.0577817	0.613938	8.03327	0.210545	4.03793	8.03327
SPD_RS07280	0.0100752	0.0689651	9.80581	0.213845	3.89793	9.80581
SPD_RS07285	0.00383033	0.0232953	8.60706	0.0723637	0.589612	8.60706
SPD_RS07290	0.227706	5.37872	9.08166	0.04644	0.295602	9.08166
SPD_RS07295	0.271405	6.18951	8.37849	0.180684	2.42062	8.37849
SPD_RS07300	0.136334	2.35544	9.39248	0.140145	1.85026	9.39248
SPD_RS07305	0.126791	2.12641	8.891	0.125156	1.51738	8.891
SPD_RS07310	0.13332	2.11363	7.81666	0.0654575	0.501162	7.81666
SPD_RS07315	0.192787	4.16532	8.95531	0.121606	1.40726	8.95531
SPD_RS07320	0.185197	3.24514	7.86624	0.0295702	0.138633	7.86624
SPD_RS07325	0.0621182	0.605963	8.52433	-0.0162538	0.056135	8.52433
SPD_RS07330	0.2567	2.07641	3.3282	0.0429827	0.0863602	3.3282
SPD_RS07335	-0.276472	6.80736	7.36075	-0.0526495	0.327377	7.36075
SPD_RS07340	0.0599411	0.613313	8.57219	-0.0165674	0.056135	8.57219
SPD_RS07345	0.158339	2.67775	8.62624	0.127167	1.35564	8.62624
SPD_RS07350	0.22787	4.18316	8.17973	0.198466	2.63273	8.17973
SPD_RS07355	-0.0427741	0.418469	8.19348	0.0320811	0.171852	8.19348
SPD_RS07360	0.0265798	0.242997	8.65281	0.00303974	0.014462	8.65281
SPD_RS07365	0.033648	0.309663	9.27685	0.0362976	0.21634	9.27685
SPD_RS07370	-0.0837105	0.759073	6.04189	-0.0432422	0.20867	6.04189
SPD_RS07375	-0.127472	2.11363	8.32585	-0.0742731	0.656832	8.32585
SPD_RS07380	-0.122847	1.00342	12.037	-0.298119	3.58338	12.037
SPD_RS07385	-0.0779855	0.712401	11.56	-0.0715838	0.444865	11.56
SPD_RS07390	0.00451182	0.0250483	10.0684	0.0718473	0.547733	10.0684
SPD_RS07395	0.0886009	1.04359	8.1263	0.141008	1.61399	8.1263
SPD_RS07400	-0.0208286	0.172649	8.76347	0.0511916	0.344686	8.76347
SPD_RS07405	-0.181951	2.52053	10.0892	-0.152879	1.37916	10.0892
SPD_RS07410	-0.168061	3.11656	6.94698	0.0689151	0.552881	6.94698
SPD_RS07415	0.214095	0.310887	-0.590487	0.103629	0.056135	-0.590487
SPD_RS07420	-0.249978	4.57659	7.94903	-0.0392799	0.180652	7.94903
SPD_RS07425	0.107632	0.969869	5.4478	0.119021	0.840596	5.4478
SPD_RS07430	-0.145579	2.37016	8.87073	-0.140659	1.66278	8.87073
SPD_RS07435	-0.161988	2.99066	8.86985	-0.145362	1.88608	8.86985
SPD_RS07440	0.201905	2.33905	11.4306	0.0569419	0.246839	11.4306
SPD_RS07445	0.917012	48.5812	5.65536	0.237246	2.49412	5.65536
SPD_RS07450	-0.146792	2.64446	8.47638	0.154646	2.26767	8.47638
SPD_RS07455	0.261539	5.94664	8.96292	0.225672	3.89793	8.96292
SPD_RS07460	0.205289	3.88719	8.76528	0.231907	4.12231	8.76528
SPD_RS07465	0.00473886	0.0232981	8.19023	0.0718846	0.467657	8.19023
SPD_RS07470	0.196515	0.8028	1.92772	-0.0251029	0.027812	1.92772
SPD_RS07475	0.0203153	0.035198	1.1078	-0.100704	0.138633	1.1078
SPD_RS07480	0.445044	0.903611	-0.327618	0.261517	0.264187	-0.327618
SPD_RS07485	0.0235198	0.0345422	0.449039	-0.358108	0.682471	0.449039
SPD_RS07490	-0.104261	0.781474	4.93125	-0.0775783	0.342692	4.93125
SPD_RS07495	-0.0544881	0.389295	5.48719	0.00744774	0.0160469	5.48719
SPD_RS07500	-0.135965	1.4505	5.34424	-0.0241762	0.0719015	5.34424
SPD_RS07505	0.647425	0.533203	-2.03748	-0.436633	0.150906	-2.03748
SPD_RS07510	-0.0920253	1.18435	8.21393	-0.0152971	0.056135	8.21393
SPD_RS07515	-0.201521	3.64864	9.59286	-0.0918965	0.763677	9.59286
SPD_RS07520	-0.277473	5.94664	8.81497	-0.211313	3.05306	8.81497
SPD_RS07525	-0.00317408	0.017628	8.81301	0.0361476	0.205468	8.81301
SPD_RS07530	0.0498486	0.501717	7.48686	0.0134744	0.0441719	7.48686
SPD_RS07535	-0.423336	6.37659	4.20632	-0.248405	1.95558	4.20632
SPD_RS07540	0.0486046	0.434086	8.44833	0.2076	3.14656	8.44833
SPD_RS07545	-0.0870526	0.901962	9.89421	0.0986041	0.8169	9.89421
SPD_RS07550	0.308638	7.97263	6.54789	0.209508	3.26222	6.54789
SPD_RS07555	0.16578	2.40509	6.1693	0.119184	1.01335	6.1693
SPD_RS07560	0.200947	2.92415	5.41185	0.118412	0.883084	5.41185
SPD_RS07565	0.0551985	0.496748	11.0614	0.0568353	0.32975	11.0614
SPD_RS07570	-0.27282	5.50038	7.4254	-0.106193	0.848627	7.4254
SPD_RS07575	-0.105955	0.991322	9.73631	-0.178633	1.70805	9.73631
SPD_RS07580	-0.187274	2.55026	11.9112	-0.114775	0.848627	11.9112
SPD_RS07585	-1.00513	4.35267	0.229799	-0.297432	0.515867	0.229799
SPD_RS07590	-0.0175882	0.0706418	3.86902	-0.0908204	0.334479	3.86902
SPD_RS07595	-0.0315752	0.190159	4.63181	-0.0753139	0.361011	4.63181
SPD_RS07600	0.18104	2.33099	5.08903	0.0323681	0.111976	5.08903
SPD_RS07605	0.00949364	0.0615391	9.63126	0.00861765	0.0262166	9.63126
SPD_RS07610	-0.064003	0.485144	5.46587	-0.0302722	0.0968342	5.46587
SPD_RS07615	-0.169973	1.74863	4.70803	-0.0700147	0.301066	4.70803
SPD_RS07620	-0.079316	0.568906	4.56819	0.0162231	0.0355349	4.56819
SPD_RS07625	0.409082	3.53598	5.16	0.50847	4.47068	5.16
SPD_RS07630	-0.0407558	0.357229	7.10154	0.0152233	0.0492824	7.10154
SPD_RS07635	0.0586158	0.640771	7.44935	0.125366	1.4729	7.44935
SPD_RS07640	-0.183117	2.68176	8.127	-0.241187	3.56455	8.127
SPD_RS07645	-0.186904	1.74697	5.52297	-0.243006	2.01677	5.52297
SPD_RS07650	0.134772	0.852181	3.28787	0.0481303	0.118236	3.28787
SPD_RS07655	0.486803	1.87034	0.70951	0.246975	0.41924	0.70951
SPD_RS07660	0.26524	2.47668	3.4927	0.0395157	0.085256	3.4927
SPD_RS07665	-0.299674	4.50009	5.27199	0.111583	0.682053	5.27199
SPD_RS07670	-0.166073	2.01249	7.03207	-0.0532892	0.252771	7.03207
SPD_RS07680	-0.0908214	1.13927	6.91707	0.00355354	0.014462	6.91707
SPD_RS07685	0.00506664	0.0283739	8.61428	0.0898024	0.823989	8.61428
SPD_RS07690	0.0600537	0.227768	2.4945	0.0368758	0.056135	2.4945
SPD_RS07695	-0.256796	1.3057	2.03165	-0.143258	0.365401	2.03165
SPD_RS07700	0.0490104	0.390043	5.92708	-0.00610319	0.0151773	5.92708
SPD_RS07705	-0.0203423	0.143084	10.4748	0.117435	1.00988	10.4748
SPD_RS07710	-0.0255988	0.20274	8.42378	-0.105737	0.97458	8.42378
SPD_RS07715	-0.00323375	0.01872	8.55164	0.0708978	0.589612	8.55164
SPD_RS07720	-0.12169	1.7172	8.77673	0.019045	0.0705918	8.77673
SPD_RS07725	-0.190933	3.94185	9.00756	0.314617	9.43424	9.00756
SPD_RS07730	0.0398765	0.351216	7.06165	0.164765	2.16491	7.06165
SPD_RS07735	0.105979	0.769486	4.57958	0.194073	1.4256	4.57958
SPD_RS07740	-0.100959	1.10467	6.34852	0.177807	2.15631	6.34852
SPD_RS07745	-0.437291	7.47846	11.6413	0.0214218	0.0441719	11.6413
SPD_RS07750	0.580746	3.1726	1.23471	0.186584	0.32975	1.23471
SPD_RS07765	0.10235	1.05685	10.738	0.0924722	0.664481	10.738
SPD_RS07770	0.0571525	0.626208	7.53908	-0.0664746	0.547733	7.53908
SPD_RS07775	0.047404	0.496748	8.03159	-0.0467259	0.301674	8.03159
SPD_RS07780	0.0830409	0.967711	9.99946	0.0334202	0.173945	9.99946
SPD_RS07785	0.0502726	0.479469	9.97978	0.0111862	0.0345236	9.97978
SPD_RS07790	0.172247	3.26813	8.32129	0.162127	2.3225	8.32129
SPD_RS07795	0.0960615	1.29927	9.67412	0.0316902	0.171852	9.67412
SPD_RS07800	0.110649	1.60058	9.57069	0.0360784	0.21634	9.57069
SPD_RS07805	0.180735	2.88011	10.8701	0.172382	2.03246	10.8701
SPD_RS07810	0.141813	1.88513	10.5524	0.0475851	0.252771	10.5524
SPD_RS07815	-0.0921853	1.25702	9.16226	-0.0966754	0.991256	9.16226
SPD_RS07820	-0.060687	0.671303	7.42565	0.0066721	0.0208726	7.42565
SPD_RS07825	0.052516	0.507005	8.44195	0.0788729	0.643042	8.44195
SPD_RS07830	-0.0727166	0.834881	9.43743	-0.107836	1.12246	9.43743
SPD_RS07835	-0.100004	1.26301	8.03014	-0.0267226	0.118236	8.03014
SPD_RS07840	-0.0627018	0.711403	9.08026	-0.0275591	0.147189	9.08026
SPD_RS07845	-0.204933	4.28043	8.09111	-0.122117	1.31018	8.09111
SPD_RS07850	0.186133	2.1185	4.43671	-0.203089	1.67739	4.43671
SPD_RS07855	0.15885	1.17124	3.89911	-0.0356026	0.0781989	3.89911
SPD_RS07865	0.0518615	0.153459	1.87998	-0.403122	1.58487	1.87998
SPD_RS07870	0.019933	0.0679258	2.70654	-0.271247	1.40726	2.70654
SPD_RS07875	0.109419	0.573347	2.81873	-0.398497	3.06335	2.81873
SPD_RS07880	0.105992	0.751694	4.43	-0.144749	0.848627	4.43
SPD_RS07885	0.149564	1.33387	4.29166	-0.179255	1.21488	4.29166
SPD_RS07890	-0.178191	2.19463	6.1032	-0.314335	4.90346	6.1032
SPD_RS07895	-0.0321826	0.223383	5.50764	-0.111286	0.841154	5.50764
SPD_RS07900	-0.175108	1.61806	4.26027	-0.148588	0.888558	4.26027
SPD_RS07905	-0.454085	0.834351	-0.444451	0.0314873	0.0155936	-0.444451
SPD_RS07910	-1.08104	3.63273	-0.0301065	0.293671	0.454682	-0.0301065
SPD_RS07915	-1.57064	3.07161	-0.928885	0.755242	1.21488	-0.928885
SPD_RS07920	0.343404	0.227768	-1.89844	0.791048	0.495434	-1.89844
SPD_RS07925	-0.0447076	0.0278918	-1.31704	0.601422	0.554462	-1.31704
SPD_RS07930	-1.2624	1.22006	-1.78833	0.566417	0.377607	-1.78833
SPD_RS07935	0.0172387	0.0576561	4.41238	-0.615476	7.59031	4.41238
SPD_RS07940	0.22535	0.37213	-0.342724	-0.0552879	0.0306874	-0.342724
SPD_RS07945	0.194052	3.46814	7.34445	-0.111245	1.01335	7.34445
SPD_RS07950	0.272764	6.75728	9.38747	0.0859485	0.729371	9.38747
SPD_RS07955	0.293107	6.7672	8.64762	0.157233	1.73978	8.64762
SPD_RS07960	0.191901	3.22759	6.99451	0.0940181	0.755818	6.99451
SPD_RS07965	0.197619	4.36702	9.3342	0.0768258	0.687321	9.3342
SPD_RS07970	0.213511	4.62631	9.0161	0.112383	1.15269	9.0161
SPD_RS07975	-0.0613098	0.527962	10.9336	0.0804938	0.545669	10.9336
SPD_RS07985	-0.0932136	0.456726	3.51822	0.0410824	0.0806631	3.51822
SPD_RS07990	-0.174849	1.18207	3.12694	-0.0829161	0.267346	3.12694
SPD_RS07995	0.285014	2.48511	3.21881	0.279296	1.74465	3.21881
SPD_RS08000	-0.121959	0.577831	2.63762	0.10069	0.295602	2.63762
SPD_RS08005	-0.275206	4.94062	5.60161	0.0237603	0.0745201	5.60161
SPD_RS08010	0.0491717	0.227768	3.34794	0.0913088	0.30252	3.34794
SPD_RS08015	0.0347785	0.151666	3.23228	0.321592	2.59429	3.23228
SPD_RS08020	0.00673845	0.0452579	9.74836	0.0405955	0.252771	9.74836
SPD_RS08025	0.143206	2.49647	8.36542	0.12485	1.44067	8.36542
SPD_RS08030	0.126692	2.1658	8.02133	0.0911757	0.917695	8.02133
SPD_RS08035	0.168837	3.24197	8.1591	0.158482	2.29823	8.1591
SPD_RS08040	0.14809	2.33829	6.96521	0.122215	1.2166	6.96521
SPD_RS08045	0.131768	1.7956	8.9187	-0.200023	2.84832	8.9187
SPD_RS08050	0.150831	1.95276	9.64874	-0.294325	5.23314	9.64874
SPD_RS08055	0.245978	3.79008	9.01402	-0.287097	4.27707	9.01402
SPD_RS08060	-0.335466	10.9302	8.47619	-0.171289	2.55724	8.47619
SPD_RS08065	-0.538671	34.0258	8.09679	-0.372414	14.7022	8.09679
SPD_RS08070	0.721251	1.82688	-0.767358	-2.03495	3.79638	-0.767358
SPD_RS08075	0.72894	1.54297	-0.842951	-0.346554	0.257606	-0.842951
SPD_RS08080	-0.128114	1.73332	6.80973	-0.192057	2.63539	6.80973
SPD_RS08085	-0.15675	2.43238	9.19905	0.149489	1.67739	9.19905
SPD_RS08090	-0.168045	1.84112	11.1684	0.195117	1.74465	11.1684
SPD_RS08095	0.678652	1.44152	-0.732391	-0.155973	0.0806631	-0.732391
SPD_RS08100	-0.196519	3.04104	9.72225	0.0766175	0.498626	9.72225
SPD_RS08105	-0.155406	2.31608	9.32001	0.0985752	0.833952	9.32001
SPD_RS08110	0.108511	1.52214	9.65861	0.00600889	0.0166708	9.65861
SPD_RS08115	0.0317882	0.308508	9.33179	0.0115504	0.0366158	9.33179
SPD_RS08120	-0.204867	3.32926	6.41388	-0.153574	1.52053	6.41388
SPD_RS08125	-0.0434476	0.341123	6.06328	-0.0146447	0.0366158	6.06328
SPD_RS08135	-0.0585613	0.533049	6.32873	-0.172957	2.07332	6.32873
SPD_RS08140	-0.167186	2.73433	6.83021	-0.137107	1.4256	6.83021
SPD_RS08145	-0.030645	0.245963	10.3548	-0.0436839	0.252771	10.3548
SPD_RS08150	0.0397767	0.385901	8.26707	0.0753369	0.658288	8.26707
SPD_RS08155	0.258827	6.24574	7.79138	0.17649	2.54498	7.79138
SPD_RS08160	0.273466	6.23624	7.14614	0.165221	1.99726	7.14614
SPD_RS08165	0.298328	6.64003	8.33502	0.281788	5.22658	8.33502
SPD_RS08170	-0.262473	5.96354	8.6591	-0.0794859	0.61907	8.6591
SPD_RS08175	-0.170924	3.07161	9.39965	0.0238114	0.101055	9.39965
SPD_RS08180	-0.342011	5.43352	11.6863	-0.22185	2.00869	11.6863
SPD_RS08185	-0.370818	4.67397	3.86101	-0.275693	2.19134	3.86101
SPD_RS08190	-0.422272	6.66281	3.9178	-0.24208	1.9597	3.9178
SPD_RS08195	0.176882	3.2726	7.66807	0.0643126	0.475089	7.66807
SPD_RS08200	0.253293	5.18627	6.79595	0.0894043	0.686331	6.79595
SPD_RS08205	0.168512	3.11508	7.07993	0.00788436	0.0256624	7.07993
SPD_RS08210	0.214168	4.37104	7.55271	0.114858	1.14072	7.55271
SPD_RS08215	0.221221	5.06087	8.09015	0.154001	2.10781	8.09015
SPD_RS08220	0.176837	3.30124	7.94616	0.111495	1.14072	7.94616
SPD_RS08225	0.223567	3.995	6.80919	0.0743175	0.495434	6.80919
SPD_RS08230	0.212189	4.11936	8.57407	0.114129	1.08249	8.57407
SPD_RS08235	0.228509	5.61072	7.56042	0.108729	1.1635	7.56042
SPD_RS08240	0.0978576	1.28134	8.62892	0.0577221	0.404394	8.62892
SPD_RS08245	0.196558	3.35955	6.29314	0.0528521	0.295602	6.29314
SPD_RS08255	0.0657318	0.535782	5.96353	-0.0126134	0.0345236	5.96353
SPD_RS08260	-0.167809	3.42936	7.75259	-0.0960613	1.01335	7.75259
SPD_RS08265	-0.588913	39.1288	9.5041	-0.394708	15.8621	9.5041
SPD_RS08270	-0.580162	25.1424	10.7996	-0.297764	5.59023	10.7996
SPD_RS08275	-0.311342	3.56888	4.38726	-0.437213	5.59023	4.38726
SPD_RS08280	-0.0228967	0.0794797	3.11209	0.0669159	0.170838	3.11209
SPD_RS08285	0.0071392	0.0283739	11.1759	0.162755	1.14072	11.1759
SPD_RS08290	0.179667	2.98319	6.38575	0.201936	2.92426	6.38575
SPD_RS08300	0.226986	5.31141	8.358	0.186207	3.11841	8.358
SPD_RS08305	0.227742	4.48134	6.29231	0.137639	1.40726	6.29231
SPD_RS08310	0.231513	4.04295	6.57267	0.211949	2.77479	6.57267
SPD_RS08315	0.232195	3.14845	4.96193	0.236905	2.56509	4.96193
SPD_RS08320	0.146882	2.1208	6.27956	0.171514	2.08766	6.27956
SPD_RS08325	0.179751	2.08975	5.25941	0.0650731	0.295602	5.25941
SPD_RS08330	-0.0765624	0.669403	8.36708	-0.0846595	0.547733	8.36708
SPD_RS08335	-0.701772	14.3262	8.6621	-0.398948	4.10694	8.6621
SPD_RS08340	-0.0889377	0.33414	2.15253	-0.293106	1.16542	2.15253
SPD_RS08345	0.0859327	0.269008	1.87485	-0.0111867	0.014462	1.87485
SPD_RS08350	0.171968	3.58701	7.59023	0.0556705	0.426896	7.59023
SPD_RS08355	-0.359724	7.63913	5.46096	-0.31153	5.08264	5.46096
SPD_RS08360	-0.132823	0.939937	3.69129	-0.155173	0.848627	3.69129
SPD_RS08365	0.165783	0.77798	2.4033	0.0376329	0.056135	2.4033
SPD_RS08370	0.145746	0.745302	3.29474	-0.0334912	0.056135	3.29474
SPD_RS08375	-0.0491394	0.371469	5.82104	0.114524	0.871932	5.82104
SPD_RS08380	-0.101814	0.9708	8.26384	-0.119655	0.912572	8.26384
SPD_RS08385	0.0889652	0.637967	6.53851	0.193789	1.52053	6.53851
SPD_RS08395	0.171257	2.95238	7.95283	-0.00431409	0.014462	7.95283
SPD_RS08400	0.221578	3.05906	5.79406	0.064873	0.301066	5.79406
SPD_RS08405	0.142914	1.73829	8.12056	-0.0466979	0.230489	8.12056
SPD_RS08410	0.0291312	0.142063	6.98084	-0.198511	1.28782	6.98084
SPD_RS08415	-0.144598	0.541364	2.00589	-0.227296	0.715291	2.00589
SPD_RS08420	-0.413126	3.15437	2.57922	-0.0861476	0.214232	2.57922
SPD_RS08425	-0.493512	2.98935	1.48239	-0.936468	7.29169	1.48239
SPD_RS08430	-0.51332	13.9329	7.51129	-0.0602687	0.273978	7.51129
SPD_RS08435	-0.512291	15.0427	6.31527	0.0240434	0.0718294	6.31527
SPD_RS08440	0.331174	8.21483	7.77317	-0.00640464	0.0160469	7.77317
SPD_RS08445	0.36388	7.64507	8.05989	0.0625532	0.301066	8.05989
SPD_RS08450	0.374858	7.79555	6.57633	0.102689	0.656014	6.57633
SPD_RS08455	0.344941	7.68993	6.86846	0.07116	0.404394	6.86846
SPD_RS08460	0.231675	3.02071	6.96291	0.0544723	0.233135	6.96291
SPD_RS08465	0.171461	1.97744	5.96267	0.0337183	0.111976	5.96267
SPD_RS08470	0.214547	2.73433	6.55548	0.149819	1.101	6.55548
SPD_RS08475	-0.217739	2.40614	5.22284	-0.191546	1.40726	5.22284
SPD_RS08480	-0.181194	1.61986	5.90407	0.0137041	0.027812	5.90407
SPD_RS08485	-0.309532	5.50299	5.75234	-0.0257092	0.0781989	5.75234
SPD_RS08490	1.29837	1.73921	-1.5803	1.25776	1.14072	-1.5803
SPD_RS08495	-0.830824	54.1683	6.11366	-0.165485	1.82231	6.11366
SPD_RS08500	-0.687409	24.3129	6.5012	0.030886	0.0942579	6.5012
SPD_RS08505	-0.807597	29.0785	5.48975	0.0277297	0.0719015	5.48975
SPD_RS08510	-0.912719	66.8202	6.34872	-0.0681182	0.442471	6.34872
SPD_RS08515	-0.830407	27.3824	5.1794	0.101486	0.501162	5.1794
SPD_RS08520	-0.609648	19.0552	5.50117	-0.0142247	0.0345236	5.50117
SPD_RS08525	-0.56951	13.403	5.63687	0.102774	0.538213	5.63687
SPD_RS08530	-0.369001	2.43056	2.98766	0.425435	2.67621	2.98766
SPD_RS08535	-0.574992	6.7672	2.75539	0.199044	0.949879	2.75539
SPD_RS08540	-0.644749	7.95148	3.41134	0.231504	1.12246	3.41134
SPD_RS08545	-0.630408	28.8045	5.81498	-0.0760359	0.497605	5.81498
SPD_RS08550	-0.014362	0.0278918	1.52404	0.0845867	0.138633	1.52404
SPD_RS08555	3.64137	2.86682	-2.40336	3.24703	1.61168	-2.40336
SPD_RS08560	0.0628209	0.601882	10.4862	0.187961	2.62082	10.4862
SPD_RS08565	0.106691	1.37153	9.24324	0.242925	4.67559	9.24324
SPD_RS08570	0.192553	3.16311	9.90248	0.333979	7.86292	9.90248
SPD_RS08575	0.152424	2.36477	9.60667	0.330813	8.61261	9.60667
SPD_RS08580	-0.0412284	0.357429	7.44522	0.258196	5.22329	7.44522
SPD_RS08585	-0.0736222	0.745302	6.69104	0.246154	4.56583	6.69104
SPD_RS08590	-0.0634689	0.498101	5.90716	0.355328	7.18105	5.90716
SPD_RS08595	0.0739494	0.890033	8.81113	0.186612	3.27796	8.81113
SPD_RS08600	0.104489	1.39954	7.42872	0.248813	5.25444	7.42872
SPD_RS08605	0.348152	6.45797	5.14368	-0.0115664	0.026681	5.14368
SPD_RS08610	0.364816	12.8273	7.27751	-0.174007	2.5043	7.27751
SPD_RS08615	-0.247918	3.99108	6.13563	-0.13204	1.03332	6.13563
SPD_RS08620	-0.0647598	0.527544	6.18729	-0.104249	0.735706	6.18729
SPD_RS08625	-0.0357795	0.269008	7.03606	0.278069	4.87734	7.03606
SPD_RS08630	4.26939	806.627	6.0971	4.24984	794.791	6.0971
SPD_RS08635	4.22003	573.685	5.22099	4.24147	576.41	5.22099
SPD_RS08640	1.78528	216.571	5.78413	1.91457	249.663	5.78413
SPD_RS08645	-0.188382	1.69718	4.099	-0.0496651	0.156435	4.099
SPD_RS08650	-0.191073	0.568279	1.32976	-0.216152	0.459666	1.32976
SPD_RS08655	-0.267117	1.99879	2.95709	-0.733886	9.89086	2.95709
SPD_RS08660	-0.19766	2.06103	4.69709	-0.0693472	0.282741	4.69709
SPD_RS08665	-0.0623269	0.324188	3.5283	0.0600023	0.181987	3.5283
SPD_RS08670	0.274261	1.10467	1.53595	-0.0783547	0.103638	1.53595
SPD_RS08675	0.0308378	0.115739	2.74465	-0.250452	1.25017	2.74465
SPD_RS08680	0.142038	1.04203	3.82997	-0.0625817	0.21634	3.82997
SPD_RS08685	0.155608	2.48115	8.57841	0.258473	5.15143	8.57841
SPD_RS08690	0.229846	3.39662	7.2448	0.279974	4.11999	7.2448
SPD_RS08695	0.200646	3.07161	7.47813	0.1526	1.42002	7.47813
SPD_RS08700	0.0876106	0.776302	6.36909	0.0716781	0.397428	6.36909
SPD_RS08705	0.088193	1.20098	7.40467	0.0241659	0.118236	7.40467
SPD_RS08710	0.121976	2.02138	8.83877	0.109522	1.21488	8.83877
SPD_RS08715	0.585084	1.48738	-0.209008	0.254111	0.263464	-0.209008
SPD_RS08720	-0.813819	0.88112	-1.90362	-2.44931	2.52966	-1.90362
SPD_RS08725	-0.0175931	0.0955649	6.91116	0.458096	11.4332	6.91116
SPD_RS08730	0.0838479	0.886902	7.32308	0.43069	14.8893	7.32308
SPD_RS08735	0.0400714	0.334583	7.16659	0.387016	11.4287	7.16659
SPD_RS08740	-0.242199	5.65336	8.38589	0.199528	3.3924	8.38589
SPD_RS08745	0.175994	2.90369	6.88318	0.0434772	0.245283	6.88318
SPD_RS08750	0.239795	5.22332	8.37742	0.0913938	0.798088	8.37742
SPD_RS08755	0.287647	7.26586	8.19728	0.0936641	0.827262	8.19728
SPD_RS08760	0.259216	5.59214	8.36862	0.0981718	0.840158	8.36862
SPD_RS08765	0.262801	5.92662	8.14689	0.144631	1.58487	8.14689
SPD_RS08770	0.246101	5.30082	8.05491	0.16202	1.99763	8.05491
SPD_RS08775	0.249457	5.34989	7.96381	0.21349	3.4134	7.96381
SPD_RS08780	0.296672	8.00444	8.80975	0.19568	3.13915	8.80975
SPD_RS08785	0.170803	3.17465	8.36036	0.108151	1.101	8.36036
SPD_RS08790	-0.36801	7.25582	8.77738	-0.278282	3.70343	8.77738
SPD_RS08795	0.450558	13.2953	8.1062	-0.00351961	0.014462	8.1062
SPD_RS08800	0.39975	10.8952	8.64604	0.0883064	0.612692	8.64604
SPD_RS08805	0.0322097	0.189583	4.67725	-0.0618258	0.262948	4.67725
SPD_RS08810	-0.510039	28.2237	7.1307	-6.69091	Inf	7.1307
SPD_RS08815	-0.227318	2.76234	4.04717	-4.41951	371.181	4.04717
SPD_RS08820	0.0803676	0.959371	9.84242	0.0295321	0.15552	9.84242
SPD_RS08825	0.0969635	1.22006	9.92573	0.0442689	0.264187	9.92573
SPD_RS08830	0.183989	3.42936	9.60311	0.115634	1.16542	9.60311
SPD_RS08835	0.155363	2.36417	10.2953	0.063573	0.413686	10.2953
SPD_RS08840	-0.0466664	0.345311	11.9643	-0.127054	0.991256	11.9643
SPD_RS08845	-0.31695	5.45881	10.1251	-0.10482	0.660851	10.1251
SPD_RS08850	-0.107371	0.551397	3.10989	0.1074	0.367195	3.10989
SPD_RS08855	-0.0733949	0.213628	1.69385	0.078229	0.131639	1.69385
SPD_RS08860	-0.0331927	0.083207	1.89185	0.466413	2.52782	1.89185
SPD_RS08865	-0.118604	0.35726	1.55248	0.16981	0.39323	1.55248
SPD_RS08870	-0.00292321	0.00348276	2.14377	0.46599	2.76566	2.14377
SPD_RS08875	-0.0379942	0.155411	2.8323	0.153146	0.656014	2.8323
SPD_RS08880	-0.290485	4.30097	5.06754	-0.00523928	0.014462	5.06754
SPD_RS08885	-0.314455	4.78747	5.17122	0.0666142	0.294107	5.17122
SPD_RS08890	0.0241824	0.02444	-0.310823	0.103809	0.0696196	-0.310823
SPD_RS08895	-0.723021	20.4531	8.97938	-0.809698	25.3507	8.97938
SPD_RS08900	-0.457714	9.77942	8.03889	-0.58046	15.3575	8.03889
SPD_RS08905	-0.10255	0.795565	6.0806	-0.168473	1.23229	6.0806
SPD_RS08910	-0.122621	1.21941	6.87755	-0.092402	0.571111	6.87755
SPD_RS08915	-0.282644	5.29372	7.26123	-0.246027	3.49788	7.26123
SPD_RS08920	-0.398707	9.81118	9.00244	-0.30273	5.08264	9.00244
SPD_RS08925	-0.201114	2.64446	8.57917	-0.108553	0.720338	8.57917
SPD_RS08930	-0.110877	0.87333	8.43921	0.0461213	0.163804	8.43921
SPD_RS08935	-0.360896	7.46877	7.84278	-0.176569	1.61399	7.84278
SPD_RS08940	-0.473771	11.5929	8.42453	-0.309737	4.44665	8.42453
SPD_RS08945	-0.315673	5.13866	8.42499	-0.274756	3.36811	8.42499
SPD_RS08950	-0.429029	8.16025	6.71829	-0.328711	4.32754	6.71829
SPD_RS08955	-0.497489	10.9004	8.23167	-0.438031	7.83925	8.23167
SPD_RS08960	-0.37656	7.83523	8.16455	-0.247874	3.07113	8.16455
SPD_RS08965	-0.311675	5.29655	6.24926	-0.293526	4.06391	6.24926
SPD_RS08970	-0.172706	0.751694	3.79328	-0.127974	0.327377	3.79328
SPD_RS08975	-0.326612	3.01652	2.93895	-0.0387684	0.0781989	2.93895
SPD_RS08980	-0.726764	5.33732	3.08539	-0.38688	1.38562	3.08539
SPD_RS08985	0.0786179	0.486297	6.32667	0.477777	7.91972	6.32667
SPD_RS08990	-0.242379	0.496748	0.129941	0.00945749	0.00804011	0.129941
SPD_RS08995	0.380785	4.83288	5.22149	0.644776	13.0413	5.22149
SPD_RS09000	-0.319586	1.86659	4.748	-0.380854	1.8483	4.748
SPD_RS09005	-0.0652749	0.637967	6.54354	-0.0816143	0.625756	6.54354
SPD_RS09010	-0.323051	5.04457	4.55493	-0.174953	1.31003	4.55493
SPD_RS09015	-0.443562	6.66281	10.7509	-0.423218	5.36792	10.7509
SPD_RS09020	0.232796	1.22006	6.38103	0.0923114	0.228303	6.38103
SPD_RS09025	-0.136468	0.939937	3.4689	-0.704749	13.5719	3.4689
SPD_RS09030	-0.632327	19.4118	11.4588	0.0711235	0.308188	11.4588
SPD_RS09035	-0.683857	29.964	8.00277	0.0765993	0.444865	8.00277
SPD_RS09040	-1.28082	23.0729	4.56794	-1.21819	19.9215	4.56794
SPD_RS09045	0.0158203	0.115739	7.99101	0.101435	0.938408	7.99101
SPD_RS09050	-0.0443642	0.456726	7.52029	0.0974755	1.00048	7.52029
SPD_RS09055	-0.056943	0.559339	6.68669	0.0831679	0.69094	6.68669
SPD_RS09060	-0.061609	0.496748	6.04793	0.0719014	0.404499	6.04793
SPD_RS09065	0	0	-2.90922	0	0	-2.90922
SPD_RS09070	-0.046404	0.232033	4.39349	0.105435	0.46599	4.39349
SPD_RS09075	-0.0685404	0.697647	6.65053	0.00504296	0.014462	6.65053
SPD_RS09080	-0.107152	1.24865	6.43879	0.0239899	0.0870145	6.43879
SPD_RS09085	-0.0247085	0.108202	3.71796	0.0364435	0.0863602	3.71796
SPD_RS09090	0.0583201	0.249743	2.8634	0.0616015	0.15552	2.8634
SPD_RS09095	0.276577	1.14731	1.4579	0.145233	0.281912	1.4579
SPD_RS09100	0.267912	0.289477	-1.23726	0.101306	0.0356634	-1.23726
SPD_RS09105	0.158149	0.394519	0.870173	0.336255	0.833859	0.870173
SPD_RS09110	0.636274	1.35003	-0.668621	-0.132911	0.0703393	-0.668621
SPD_RS09115	-0.245991	0.427485	-0.128383	0.331702	0.484704	-0.128383
SPD_RS09120	-0.102918	1.3057	10.0669	-0.107431	1.02405	10.0669
SPD_RS09125	-0.0765937	0.72095	11.4595	-0.0654553	0.390232	11.4595
SPD_RS09130	-0.055044	0.602032	9.02564	0.00968946	0.0345236	9.02564
SPD_RS09135	-0.136283	2.36066	9.55651	0.043301	0.280857	9.55651
SPD_RS09140	-0.251387	6.61914	9.08471	-0.0242769	0.114338	9.08471
SPD_RS09145	-0.300807	1.26569	1.74313	-0.297793	0.888558	1.74313
SPD_RS09150	-0.164753	0.535522	1.69487	0.0539366	0.0667246	1.69487
SPD_RS09155	0.150295	0.823618	2.752	0.18685	0.839933	2.752
SPD_RS09160	-0.206761	0.72154	1.50676	0.0689679	0.0964714	1.50676
SPD_RS09165	0.149566	0.959371	3.18368	0.158881	0.759214	3.18368
SPD_RS09170	-0.214051	1.10467	2.3802	-0.132296	0.361011	2.3802
SPD_RS09175	0.264504	1.15795	1.69157	0.285646	0.917695	1.69157
SPD_RS09180	0.0549831	0.115739	1.06978	0.346064	0.940777	1.06978
SPD_RS09185	0.40331	0.829608	-0.111084	0.55101	0.973123	-0.111084
SPD_RS09190	0.0375696	0.351216	9.69278	-0.000243391	0	9.69278
SPD_RS09195	0.247419	6.63201	9.2634	0.244914	5.75243	9.2634
SPD_RS09200	0.0675346	0.712314	9.82995	0.125768	1.34212	9.82995
SPD_RS09205	0.020739	0.16792	7.95184	-0.0302726	0.156435	7.95184
SPD_RS09210	-0.142786	2.14617	8.82639	-0.129818	1.3223	8.82639
SPD_RS09215	-0.146759	2.48688	7.49532	-0.171741	2.54498	7.49532
SPD_RS09220	-0.0720304	0.722323	6.34519	-0.172621	2.17712	6.34519
SPD_RS09225	-0.648411	18.8666	4.22393	-0.756854	24.3509	4.22393
SPD_RS09230	-0.0770458	0.716426	5.9429	0.0404113	0.195401	5.9429
SPD_RS09235	-0.1665	0.671632	1.9398	-0.221319	0.702738	1.9398
SPD_RS09240	-0.287713	3.53476	4.2934	-0.330109	3.69829	4.2934
SPD_RS09245	-0.134075	0.788243	4.0006	-0.265935	1.66571	4.0006
SPD_RS09250	-0.0258545	0.0873887	2.73521	-0.0173342	0.0262166	2.73521
SPD_RS09255	0.225081	0.711403	1.14959	0.155079	0.267346	1.14959
SPD_RS09260	0.486473	1.45623	0.439789	0.48972	1.03337	0.439789
SPD_RS09265	0.224781	0.951745	1.9877	-0.0288931	0.0345236	1.9877
SPD_RS09270	-0.0446772	0.173573	2.80831	0.149333	0.589612	2.80831
SPD_RS09275	-0.274197	3.32426	4.03528	0.0430666	0.138633	4.03528
SPD_RS09280	-0.197129	1.71905	4.13345	0.022721	0.0441719	4.13345
SPD_RS09285	0.297377	1.00342	1.14601	0.444394	1.38808	1.14601
SPD_RS09290	0.00331302	0.017628	6.37824	0.053609	0.30252	6.37824
SPD_RS09295	0.227508	3.39602	12.1063	0.117778	0.858097	12.1063
SPD_RS09300	0.191327	2.55026	12.1332	0.170501	1.54145	12.1332
SPD_RS09305	0.113791	0.154255	-0.651027	-0.647028	0.848627	-0.651027
SPD_RS09310	-0.193596	2.84743	10.1427	-0.157079	1.4632	10.1427
SPD_RS09315	-0.0261428	0.229919	8.35852	0.0341581	0.205382	8.35852
SPD_RS09320	0.0734872	0.781474	6.53605	0.0421036	0.249143	6.53605
SPD_RS09325	0.0357394	0.341123	9.63191	0.0326371	0.181987	9.63191
SPD_RS09330	0.205994	2.35044	5.80554	0.192311	1.52053	5.80554
SPD_RS09335	0.132335	2.10617	7.22746	0.0926319	0.853389	7.22746
SPD_RS09340	0.110642	1.21891	5.87609	0.00861389	0.0232176	5.87609
SPD_RS09345	-0.00171851	0.0067335	5.67272	-0.0551071	0.273444	5.67272
SPD_RS09350	-0.20658	3.28912	10.0194	-0.154155	1.49886	10.0194
SPD_RS09355	0.207219	0.161904	-1.39979	1.20144	1.52053	-1.39979
SPD_RS09360	-0.0805206	0.950792	9.64288	-0.0751719	0.623132	9.64288
SPD_RS09365	-0.0403449	0.408702	7.65318	-0.0837801	0.82479	7.65318
SPD_RS09370	-0.0181356	0.0677345	3.07277	-0.0905784	0.295602	3.07277
SPD_RS09375	-0.222723	4.24821	9.29088	-0.125879	1.18576	9.29088
SPD_RS09380	-0.133022	2.15429	9.66503	-0.111479	1.16341	9.66503
SPD_RS09385	-0.172518	2.98319	8.87196	-0.0860938	0.713586	8.87196
SPD_RS09390	-0.119208	1.60058	9.67797	-0.103306	0.917198	9.67797
SPD_RS09395	0.173042	3.38787	8.15167	0.108869	1.14736	8.15167
SPD_RS09400	0.244793	6.04056	8.37751	0.11905	1.29222	8.37751
SPD_RS09405	0.24173	5.94664	7.31003	0.203876	3.69829	7.31003
SPD_RS09410	0.22926	4.86578	7.04693	0.220321	3.84748	7.04693
SPD_RS09415	0.261394	6.85829	7.41825	0.185961	3.08606	7.41825
SPD_RS09420	0.222012	4.7361	7.05948	0.163372	2.19134	7.05948
SPD_RS09425	0.0717326	0.479469	4.32232	-0.165146	1.08786	4.32232
SPD_RS09430	0.151564	1.25702	4.55237	-0.245404	1.98991	4.55237
SPD_RS09435	0.221504	3.39144	5.81931	-0.0475199	0.228542	5.81931
SPD_RS09440	0.122855	1.50638	6.77612	0.171026	1.9597	6.77612
SPD_RS09445	0.0913358	0.963462	6.24098	0.113447	0.973123	6.24098
SPD_RS09450	0.102453	1.22006	6.34435	0.136239	1.397	6.34435
SPD_RS09455	-0.0742433	0.782202	7.06688	-0.0859967	0.709426	7.06688
SPD_RS09460	-0.223461	3.39057	10.7997	-0.158586	1.41677	10.7997
SPD_RS09465	0.0252306	0.231987	9.20831	0.0301732	0.171852	9.20831
SPD_RS09470	-0.471911	6.64348	4.1051	-0.184036	1.012	4.1051
SPD_RS09475	-0.149962	2.78267	7.38836	-0.093112	0.92689	7.38836
SPD_RS09480	-0.0517393	0.541364	8.08667	-0.0126253	0.0426491	8.08667
SPD_RS09485	-0.0091611	0.0558632	6.00183	-0.0236005	0.0806631	6.00183
SPD_RS09490	0.190637	0.613726	1.38397	0.268947	0.723988	1.38397
SPD_RS09495	-0.218788	3.39144	9.95899	-0.234895	3.18022	9.95899
SPD_RS09500	0.368841	5.19132	6.15477	-0.439305	6.20845	6.15477
SPD_RS09505	0.391677	6.7672	7.20969	-0.401387	6.27616	7.20969
SPD_RS09510	0.284411	4.61001	7.42493	-0.382741	7.18105	7.42493
SPD_RS09515	0.0871343	1.00342	8.70599	-0.186616	2.75374	8.70599
SPD_RS09520	-0.130133	1.90935	7.08115	-0.0103355	0.0345236	7.08115
SPD_RS09525	-0.0780355	0.673988	7.00349	0.0660171	0.352232	7.00349
SPD_RS09530	-0.439986	7.51059	8.35198	-0.343836	4.11999	8.35198
SPD_RS09535	-0.451707	9.77742	8.42522	-0.300074	3.88912	8.42522
SPD_RS09540	-0.294416	4.69357	8.42008	-0.244539	2.76566	8.42008
SPD_RS09545	-0.378717	6.10027	6.71928	-0.311453	3.67438	6.71928
SPD_RS09550	-0.49199	12.2042	8.23657	-0.425147	8.37675	8.23657
SPD_RS09555	-0.390973	7.79555	8.14635	-0.278574	3.5787	8.14635
SPD_RS09560	-0.283781	5.02126	6.22913	-0.362671	7.18105	6.22913
SPD_RS09565	-0.0989391	0.403344	3.74418	-0.00959581	0.014462	3.74418
SPD_RS09570	-0.399953	4.53026	2.99297	-0.242988	1.44329	2.99297
SPD_RS09575	-0.703291	7.4599	3.1028	-0.613642	5.03495	3.1028
SPD_RS09580	0.0782565	0.548331	6.34639	0.535538	13.1547	6.34639
SPD_RS09585	-0.21308	0.464736	0.151554	-0.663578	1.53717	0.151554
SPD_RS09590	0.391027	4.51173	5.24193	0.633104	10.7402	5.24193
SPD_RS09595	-0.289189	1.3057	4.26928	-0.596435	3.55414	4.26928
SPD_RS09600	-1.48054	72.1057	3.85363	-1.55492	76.3054	3.85363
SPD_RS09605	-0.118946	1.23561	9.93331	-0.0490211	0.242798	9.93331
SPD_RS09610	-0.28388	5.95978	7.6193	-0.316286	6.61433	7.6193
SPD_RS09615	-0.238145	4.28043	7.60945	-0.355502	8.20517	7.60945
SPD_RS09620	0.140701	2.057	8.46516	-0.0751368	0.552881	8.46516
SPD_RS09625	-0.18981	3.03302	7.13544	-0.19087	2.40027	7.13544
SPD_RS09630	-0.282933	3.64221	14.6697	-0.215654	1.74465	14.6697
SPD_RS09635	0.112299	1.33013	6.22447	0.164167	1.87018	6.22447
SPD_RS09640	-0.248243	4.81309	6.74265	-0.144871	1.42567	6.74265
SPD_RS09645	-0.267614	5.25748	6.82539	-0.195764	2.44206	6.82539
SPD_RS09650	-0.0362006	0.331798	7.14004	0.0896152	0.823989	7.14004
SPD_RS09655	0.15292	1.61986	5.43514	0.278009	3.67438	5.43514
SPD_RS09660	-0.458734	5.90615	4.65408	-0.369121	3.36273	4.65408
SPD_RS09665	-0.174592	2.65323	7.08682	-0.153112	1.57179	7.08682
SPD_RS09670	0.206203	1.15484	5.41752	-0.257849	1.16542	5.41752
SPD_RS09675	-0.00844415	0.035198	4.50635	3.44961e-05	0	4.50635
SPD_RS09680	-0.129151	0.653558	2.85735	-0.0544067	0.118236	2.85735
SPD_RS09685	-0.0398359	0.159706	3.04166	0.0526347	0.118236	3.04166
SPD_RS09690	0.217618	0.691069	10.8714	-1.78509	26.2945	10.8714
SPD_RS09695	-0.335016	8.41188	8.22718	-0.173213	2.03097	8.22718
SPD_RS09700	-0.37713	10.1795	8.20788	-0.156555	1.5915	8.20788
SPD_RS09705	-0.402956	11.9381	8.22596	-0.243477	3.89793	8.22596
SPD_RS09710	-0.145467	1.32493	10.3702	0.0577797	0.246839	10.3702
SPD_RS09715	-0.00921309	0.017628	1.69821	0.373261	1.30223	1.69821
SPD_RS09720	-0.267886	2.04313	2.93797	-0.0966177	0.294548	2.93797
SPD_RS09725	-0.225343	0.496748	1.05843	0.350171	0.687865	1.05843
SPD_RS09730	-0.374212	0.907753	0.296683	0.22634	0.328584	0.296683
SPD_RS09735	0.0569112	0.0823611	0.162049	0.204198	0.252771	0.162049
SPD_RS09740	-0.434835	0.814264	-0.458496	-0.286642	0.297925	-0.458496
SPD_RS09745	-0.220984	0.403344	-0.288644	-0.883516	1.89002	-0.288644
SPD_RS09750	-0.242665	0.747815	1.10113	-0.0403371	0.0356634	1.10113
SPD_RS09755	-0.148792	1.73332	5.73707	-0.162659	1.4256	5.73707
SPD_RS09760	-0.182258	2.77588	9.76334	-0.174716	1.96926	9.76334
SPD_RS09765	-0.0543954	0.568906	8.66736	-0.0750467	0.655054	8.66736
SPD_RS09770	-0.261801	4.86578	7.9985	-0.208303	2.63539	7.9985
SPD_RS09775	-0.174017	2.99842	9.49958	-0.0692619	0.501162	9.49958
SPD_RS09780	-0.0795053	0.903684	7.11158	0.0489866	0.301066	7.11158
SPD_RS09785	-0.864388	13.9329	2.45279	-0.691958	8.1465	2.45279
SPD_RS09790	-0.0901061	0.223379	1.21825	-0.57605	2.07249	1.21825
SPD_RS09795	-0.667434	9.64599	2.66863	-0.718963	9.99268	2.66863
SPD_RS09800	-0.47305	3.60984	2.49927	-0.520474	3.45943	2.49927
SPD_RS09805	-0.634077	4.25619	1.48848	-0.548957	2.62082	1.48848
SPD_RS09810	-0.912293	9.94644	2.37959	-1.29791	18.252	2.37959
SPD_RS09815	-0.941185	10.7833	1.89872	-1.01423	11.195	1.89872
SPD_RS09820	-0.687589	13.2986	3.30394	-0.903004	21.2263	3.30394
SPD_RS09825	-0.787289	14.7391	3.43764	-0.688396	10.3208	3.43764
SPD_RS09830	-0.157584	1.688	9.04718	-0.116596	0.767571	9.04718
SPD_RS09835	-0.148907	2.34769	7.93299	-0.412299	14.3621	7.93299
SPD_RS09840	-0.159614	2.77898	9.47439	-0.0630499	0.46599	9.47439
SPD_RS09845	-0.153784	2.61086	9.68774	-0.0155948	0.056135	9.68774
SPD_RS09850	0.00772045	0.0484908	10.435	0.147728	1.66099	10.435
SPD_RS09855	-0.235821	5.32269	7.80049	-0.17747	2.62082	7.80049
SPD_RS09860	0.0214031	0.0912738	4.22485	-0.0648341	0.230758	4.22485
SPD_RS09865	0.157623	1.54531	4.59847	0.133408	0.848627	4.59847
SPD_RS09875	0.315508	3.11656	4.0405	0.140892	0.612692	4.0405
SPD_RS09880	0.181918	2.52684	9.7644	0.0358365	0.150906	9.7644
SPD_RS09885	0.136403	1.18207	5.42707	-0.255394	2.51802	5.42707
SPD_RS09890	0.246281	4.37298	6.68896	-0.185109	2.03949	6.68896
SPD_RS09895	0.0469904	0.496748	9.38441	-0.162001	2.521	9.38441
SPD_RS09900	0.109677	1.65081	8.83262	-0.0118908	0.0366158	8.83262
SPD_RS09905	-0.206784	2.36628	7.2766	-0.199925	1.66278	7.2766
SPD_RS09910	-0.308654	4.91595	8.14345	-0.319634	4.52145	8.14345
SPD_RS09915	-0.356016	8.4754	8.71218	-0.32272	6.3469	8.71218
SPD_RS09920	-0.281235	6.40347	7.69739	-0.260912	4.82856	7.69739
SPD_RS09925	-0.331307	9.68856	7.03188	-0.410261	14.3621	7.03188
SPD_RS09930	-0.226161	4.50074	7.13004	-0.204267	3.12509	7.13004
SPD_RS09935	-0.322462	7.88108	7.34364	-0.259245	4.56959	7.34364
SPD_RS09940	-0.384919	10.3192	9.26292	-0.259313	4.21175	9.26292
SPD_RS09945	-0.362842	8.72784	8.27047	-0.361122	8.01758	8.27047
SPD_RS09950	-0.0653529	0.455359	5.76804	-0.0420215	0.155208	5.76804
SPD_RS09955	-0.393991	3.86982	3.10979	-0.220066	1.09873	3.10979
SPD_RS09960	-0.387262	1.83373	3.10912	-0.113309	0.209303	3.10912
SPD_RS09965	0.023647	0.143084	6.31007	0.481791	12.5235	6.31007
SPD_RS09970	-0.911408	3.24514	0.0434047	-0.0325564	0.0212049	0.0434047
SPD_RS09975	0.415894	5.32204	5.21514	0.595615	10.0233	5.21514
SPD_RS09980	-0.339761	2.60485	4.81837	-0.392381	2.61692	4.81837
SPD_RS09985	-0.145263	2.02583	8.45076	-0.121259	1.10039	8.45076
SPD_RS09990	-0.0580209	0.633309	9.69156	0.0528249	0.365074	9.69156
SPD_RS09995	-0.203503	3.14845	10.7673	-0.00612639	0.0151773	10.7673
SPD_RS10000	0.0388663	0.141732	2.50345	-0.253174	1.09868	2.50345
SPD_RS10005	-0.270502	3.67226	6.6939	-0.107274	0.613706	6.6939
SPD_RS10010	0.0684654	0.795565	8.39516	0.120927	1.40726	8.39516
SPD_RS10015	0.0211816	0.0232953	-0.188591	0.103753	0.0719015	-0.188591
SPD_RS10020	0.0710543	0.806403	7.81018	0.159175	2.28089	7.81018
SPD_RS10025	0.0305629	0.289477	8.94534	0.0885142	0.858097	8.94534
SPD_RS10030	-0.20069	3.29136	7.78764	-0.472002	15.967	7.78764
SPD_RS10035	0.0550355	0.527962	9.0544	0.153701	1.8727	9.0544
SPD_RS10040	0.119974	0.460204	2.33179	0.0478717	0.0705918	2.33179
SPD_RS10045	0.177128	3.1421	7.63296	0.101853	0.92689	7.63296
SPD_RS10050	0.0600079	0.65885	8.80196	0.0386296	0.246839	8.80196
SPD_RS10055	0.167911	3.44872	9.33868	0.0565522	0.445251	9.33868
SPD_RS10060	0.260061	2.87446	3.84969	0.057862	0.192628	3.84969
SPD_RS10065	0.327435	3.17054	3.04702	0.179596	0.848627	3.04702
SPD_RS10070	0.505284	6.0718	2.77181	0.281542	1.52053	2.77181
SPD_RS10075	0.0583455	0.242997	2.68446	-0.139599	0.495434	2.68446
SPD_RS10080	0.284804	1.69718	2.32264	0.00389451	0.00284119	2.32264
SPD_RS10085	0.0419074	0.0452579	-0.664384	-0.304082	0.274082	-0.664384
SPD_RS10090	0.492538	2.15216	1.11692	-0.133089	0.173945	1.11692
SPD_RS10095	-0.192124	4.05997	9.28976	-0.0497998	0.331595	9.28976
SPD_RS10100	-0.177923	2.88396	9.99882	-0.0640665	0.404499	9.99882
SPD_RS10105	-0.131582	2.03848	7.06943	-0.0532356	0.344686	7.06943
SPD_RS10110	-0.0759326	0.879128	6.87267	-0.0153957	0.056135	6.87267
SPD_RS10115	-0.084216	0.986744	7.70165	0.112621	1.14072	7.70165
SPD_RS10120	-0.128606	2.07641	8.45799	0.00142621	0.00284119	8.45799
SPD_RS10125	-0.0554651	0.549233	8.19288	0.00386383	0.014462	8.19288
SPD_RS10130	-0.0957075	1.05261	10.1745	-0.10053	0.848627	10.1745
SPD_RS10135	-0.245774	4.29483	10.5328	-0.0347622	0.148571	10.5328
SPD_RS10140	-0.102985	1.48738	9.69099	-0.0438316	0.280857	9.69099
SPD_RS10145	-0.194895	3.69017	7.83024	-0.252133	5.08264	7.83024
SPD_RS10150	-0.224851	4.28043	6.26605	-0.0264778	0.105395	6.26605
SPD_RS10160	-0.499214	1.02824	-0.63859	-1.32989	3.14656	-0.63859
SPD_RS10165	-0.344609	7.11916	5.31419	-0.416512	9.52448	5.31419
SPD_RS10175	0.110444	1.65081	7.83956	0.2002	3.69829	7.83956
SPD_RS10180	0.029004	0.198376	7.76226	-0.110062	0.848627	7.76226
SPD_RS10185	-0.283989	6.49338	8.45914	-0.0576707	0.343614	8.45914
SPD_RS10190	0.0497593	0.443853	6.59948	0.0815543	0.612692	6.59948
SPD_RS10195	0.0140943	0.0907438	6.30046	0.106173	0.888561	6.30046
SPD_RS10200	-0.097681	1.02824	6.38739	0.0484326	0.254559	6.38739
SPD_RS10205	-0.11304	1.72657	7.19487	0.00555045	0.0160469	7.19487
SPD_RS10210	0.383957	0.795565	-0.230613	-0.0455752	0.0252281	-0.230613
SPD_RS10215	-0.0129797	0.0922455	8.8164	0.0997959	0.973123	8.8164
SPD_RS10220	0.00148111	0.0067335	9.61041	0.119064	1.23152	9.61041
SPD_RS10225	-0.191319	0.7111	1.67881	-0.138519	0.294107	1.67881
SPD_RS10230	-0.231518	3.43703	7.02558	-0.210854	2.3225	7.02558
[truncated: 128 more rows]

## Sheet: Significant
			IPTG vs. control			del_sgRNA vs. control			Note
Gene	Locus tag	Old locus tag	logFC	logCPM	adj_pvalue	logFC	logCPM	adj_pvalue
dCas9Sp			9.23	10.74	0	9.31	10.74	0
luc			-6.42	13.12	0	n.s.				172.134
sgRNA_luc			n.s.			-12.7	5	9.8e-267
Competence-regulated
comA	SPD_RS00265	SPD_0049	-1.09	6.94	3.6e-35	-1.74	6.94	1.8e-83
comB	SPD_RS00270	SPD_0050	-1.03	6.05	1.3e-28	-1.64	6.05	2.8e-66
comC	SPD_RS10840	SPD_2065	-1.44	6.3	7.9e-45	-2.19	6.3	7e-93
comD	SPD_RS10835	SPD_2064	-1.38	9.43	5.7e-46	-1.9	9.43	1.8e-84
comE	SPD_RS10830	SPD_2063	-1.39	8.68	1.2e-46	-1.92	8.68	2.8e-85
tRNA-Glu	SPD_RS10825	SPD_2062	-1.29	3.06	3.6e-15	-1.78	3.06	2e-24	Readthrough from comCDE
tRNA-Asn	SPD_RS10820	SPD_2061	n.s.			-1.36	3.82	2.4e-19	Readthrough from comCDE
comW	SPD_RS00135	SPD_0023	n.s.			-1.43	4.67	6.4e-29
comX1	SPD_RS00070	SPD_0014	-1.26	3.89	4.1e-21	-1.45	3.89	7.9e-26
comX2	SPD_RS09600	SPD_1818	-1.48	3.85	2e-22	-1.55	3.85	1.1e-23
cibA	SPD_RS00725	SPD_0133	-2.24	2.93	1.4e-12	-2.23	2.93	3.1e-12
cibB	SPD_RS00720	SPD_0132	-2.25	2.81	5.9e-18	-2.39	2.81	4.5e-19
ssbB	SPD_RS09040	SPD_1711	-1.28	4.57	1.1e-07	-1.22	4.57	1e-06
comGC	SPD_RS09815	SPD_1861	n.s.			-1.01	1.9	0.00043
comGD	SPD_RS09810	SPD_1860	n.s.			-1.3	2.38	3.2e-06
comFA	SPD_RS10680	SPD_2035	-1.78	1.05	1.9e-05	n.s.
comFC	SPD_RS10675	SPD_2034	-1.97	0.22	2.1e-05	n.s.
Related to sugar transport
-	SPD_RS02260	SPD_0424	-4.6	5.15	2.3e-180	n.s.			polar effect of CRISPRi	21.16
-	SPD_RS02265	SPD_0425	-3.86	5.4	2.1e-154	n.s.			polar effect of CRISPRi	14.8996
lacF-1	SPD_RS02270	SPD_0426	-3.32	2.69	5.3e-43	n.s.			polar effect of CRISPRi	11.0224
lacG-1	SPD_RS02275	SPD_0427	-3.54	4.67	1.5e-119	n.s.			polar effect of CRISPRi	12.5316
lacE-1	SPD_RS02280	SPD_0428	-3.08	5.44	3.7e-137	n.s.			polar effect of CRISPRi	9.4864
galT-2	SPD_RS08630	SPD_1633	4.27	6.1	1.5e-243	4.25	6.1	5.5e-240
galK	SPD_RS08635	SPD_1634	4.22	5.22	2e-173	4.24	5.22	3e-174
galR	SPD_RS08640	SPD_1635	1.79	5.78	6.4e-66	1.91	5.78	7e-76
Transposases
	SPD_RS08810	n/a	n.s.			-6.69	7.13	0	Read-through from sgRNA
	SPD_RS08815	n/a	n.s.			-4.42	4.05	1.8e-112	Read-through from sgRNA
	SPD_RS00250	n/a	n.s.			-1.99	2.47	4.7e-18	Shares sequence with both SPD_RS08810 and SPD_RS08815
	SPD_RS00255	n/a	n.s.			-1.04	3.3	1.7e-08	Shares sequence with both SPD_RS08810
	SPD_RS04020	n/a	n.s.			-2.66	1.4	1.2e-14	Shares sequence with both SPD_RS08810
	SPD_RS05150	n/a	n.s.			-3	0.25	8.1e-07	Shares sequence with both SPD_RS08810
Other
adhE	SPD_RS09690	SPD_1834	n.s.			-1.79	10.87	1.2e-08
