# Supplementary material for: High‐throughput CRISPRi phenotyping identifies new essential genes in Streptococcus pneumoniae
Source: Mol Syst Biol. 2017 May 10;13(5):931. doi: 10.15252/msb.20167449 (PMC5448163; doi:10.15252/msb.20167449)
Supplement: Supplementary file 5 — Dataset EV3 [file MSB-13-931-s005.xlsx]

## Sheet: Legend of DatasetEV3
Dataset EV3: The sequences of all the sgRNAs constructed in this paper.

## Sheet: sgRNA sequence
Targeted gene	sgRNA sequence (The first 20 nt is the base-pairing region)
spd_0001	AATAGCATAGAAATCATACAGTTTAAGAGCTATGCTGGAAACAGCATAGCAAGTTTAAATAAGGCTAGTCCGTTATCAAC TTGAAAAAGTGGCACCGAGTCGGTGCTTTTTTTGAAGCTTGGGCCCGAACAAAAACTCAT
spd_0002	GACAGTTGATAAAATAGGAAGTTTAAGAGCTATGCTGGAAACAGCATAGCAAGTTTAAATAAGGCTAGTCCGTTATCAAC TTGAAAAAGTGGCACCGAGTCGGTGCTTTTTTTGAAGCTTGGGCCCGAACAAAAACTCAT
spd_0005	TCCCAAACCTACAAGTAATTGTTTAAGAGCTATGCTGGAAACAGCATAGCAAGTTTAAATAAGGCTAGTCCGTTATCAAC TTGAAAAAGTGGCACCGAGTCGGTGCTTTTTTTGAAGCTTGGGCCCGAACAAAAACTCAT
spd_0008	TCATCAGGTAGCGACGACGTGTTTAAGAGCTATGCTGGAAACAGCATAGCAAGTTTAAATAAGGCTAGTCCGTTATCAAC TTGAAAAAGTGGCACCGAGTCGGTGCTTTTTTTGAAGCTTGGGCCCGAACAAAAACTCAT
spd_0011	CAATACCTTAAATAGAAACAGTTTAAGAGCTATGCTGGAAACAGCATAGCAAGTTTAAATAAGGCTAGTCCGTTATCAAC TTGAAAAAGTGGCACCGAGTCGGTGCTTTTTTTGAAGCTTGGGCCCGAACAAAAACTCAT
spd_0013	AATACTGGAATCCTGTCACAGTTTAAGAGCTATGCTGGAAACAGCATAGCAAGTTTAAATAAGGCTAGTCCGTTATCAAC TTGAAAAAGTGGCACCGAGTCGGTGCTTTTTTTGAAGCTTGGGCCCGAACAAAAACTCAT
spd_0024	TTTACCTTCATCACCCCATTGTTTAAGAGCTATGCTGGAAACAGCATAGCAAGTTTAAATAAGGCTAGTCCGTTATCAAC TTGAAAAAGTGGCACCGAGTCGGTGCTTTTTTTGAAGCTTGGGCCCGAACAAAAACTCAT
spd_0033	CAATTCTTTATTAGAAGAAAGTTTAAGAGCTATGCTGGAAACAGCATAGCAAGTTTAAATAAGGCTAGTCCGTTATCAAC TTGAAAAAGTGGCACCGAGTCGGTGCTTTTTTTGAAGCTTGGGCCCGAACAAAAACTCAT
spd_0038	AACCAGCCGCATTCTTAAAAGTTTAAGAGCTATGCTGGAAACAGCATAGCAAGTTTAAATAAGGCTAGTCCGTTATCAAC TTGAAAAAGTGGCACCGAGTCGGTGCTTTTTTTGAAGCTTGGGCCCGAACAAAAACTCAT
spd_0042	AGCACCAAGGGCTGAATAACGTTTAAGAGCTATGCTGGAAACAGCATAGCAAGTTTAAATAAGGCTAGTCCGTTATCAAC TTGAAAAAGTGGCACCGAGTCGGTGCTTTTTTTGAAGCTTGGGCCCGAACAAAAACTCAT
spd_0043	TTGATTGACACCCTCAACGAGTTTAAGAGCTATGCTGGAAACAGCATAGCAAGTTTAAATAAGGCTAGTCCGTTATCAAC TTGAAAAAGTGGCACCGAGTCGGTGCTTTTTTTGAAGCTTGGGCCCGAACAAAAACTCAT
spd_0062	CCATCTCAGGGCGAGAGTAAGTTTAAGAGCTATGCTGGAAACAGCATAGCAAGTTTAAATAAGGCTAGTCCGTTATCAAC TTGAAAAAGTGGCACCGAGTCGGTGCTTTTTTTGAAGCTTGGGCCCGAACAAAAACTCAT
spd_0083	CGACGAGCTTGTTTCCAAGAGTTTAAGAGCTATGCTGGAAACAGCATAGCAAGTTTAAATAAGGCTAGTCCGTTATCAAC TTGAAAAAGTGGCACCGAGTCGGTGCTTTTTTTGAAGCTTGGGCCCGAACAAAAACTCAT
spd_0099	TAAGATATAAGATACAATGAGTTTAAGAGCTATGCTGGAAACAGCATAGCAAGTTTAAATAAGGCTAGTCCGTTATCAAC TTGAAAAAGTGGCACCGAGTCGGTGCTTTTTTTGAAGCTTGGGCCCGAACAAAAACTCAT
spd_0111	CATCAAATTTAGCTAATTTCGTTTAAGAGCTATGCTGGAAACAGCATAGCAAGTTTAAATAAGGCTAGTCCGTTATCAAC TTGAAAAAGTGGCACCGAGTCGGTGCTTTTTTTGAAGCTTGGGCCCGAACAAAAACTCAT
spd_0127	AACCACATCCTTGTAATCTTGTTTAAGAGCTATGCTGGAAACAGCATAGCAAGTTTAAATAAGGCTAGTCCGTTATCAAC TTGAAAAAGTGGCACCGAGTCGGTGCTTTTTTTGAAGCTTGGGCCCGAACAAAAACTCAT
spd_0129	CTTACAGCCCATACGGCTAGGTTTAAGAGCTATGCTGGAAACAGCATAGCAAGTTTAAATAAGGCTAGTCCGTTATCAAC TTGAAAAAGTGGCACCGAGTCGGTGCTTTTTTTGAAGCTTGGGCCCGAACAAAAACTCAT
spd_0130	TTCTTCAGGTTTAAGAGTGTGTTTAAGAGCTATGCTGGAAACAGCATAGCAAGTTTAAATAAGGCTAGTCCGTTATCAAC TTGAAAAAGTGGCACCGAGTCGGTGCTTTTTTTGAAGCTTGGGCCCGAACAAAAACTCAT
spd_0131	TGCGTGTTGTTTCACGGCGTGTTTAAGAGCTATGCTGGAAACAGCATAGCAAGTTTAAATAAGGCTAGTCCGTTATCAAC TTGAAAAAGTGGCACCGAGTCGGTGCTTTTTTTGAAGCTTGGGCCCGAACAAAAACTCAT
spd_0136	GGCGACACTGGTCTCATCACGTTTAAGAGCTATGCTGGAAACAGCATAGCAAGTTTAAATAAGGCTAGTCCGTTATCAAC TTGAAAAAGTGGCACCGAGTCGGTGCTTTTTTTGAAGCTTGGGCCCGAACAAAAACTCAT
spd_0170	AATGTATTTGGCAGTAATTTGTTTAAGAGCTATGCTGGAAACAGCATAGCAAGTTTAAATAAGGCTAGTCCGTTATCAAC TTGAAAAAGTGGCACCGAGTCGGTGCTTTTTTTGAAGCTTGGGCCCGAACAAAAACTCAT
spd_0175	ACGAGATTGATCCAAGTACCGTTTAAGAGCTATGCTGGAAACAGCATAGCAAGTTTAAATAAGGCTAGTCCGTTATCAAC TTGAAAAAGTGGCACCGAGTCGGTGCTTTTTTTGAAGCTTGGGCCCGAACAAAAACTCAT
spd_0176	ACGACAACCAACTTGTCTCGGTTTAAGAGCTATGCTGGAAACAGCATAGCAAGTTTAAATAAGGCTAGTCCGTTATCAAC TTGAAAAAGTGGCACCGAGTCGGTGCTTTTTTTGAAGCTTGGGCCCGAACAAAAACTCAT
spd_0192	CGTAAGCTTTCAAACGGATAGTTTAAGAGCTATGCTGGAAACAGCATAGCAAGTTTAAATAAGGCTAGTCCGTTATCAAC TTGAAAAAGTGGCACCGAGTCGGTGCTTTTTTTGAAGCTTGGGCCCGAACAAAAACTCAT
spd_0193	TTGCTTCAATAACTGTTACAGTTTAAGAGCTATGCTGGAAACAGCATAGCAAGTTTAAATAAGGCTAGTCCGTTATCAAC TTGAAAAAGTGGCACCGAGTCGGTGCTTTTTTTGAAGCTTGGGCCCGAACAAAAACTCAT
spd_0194	GGCCAGCTTCTTTACCAGTTGTTTAAGAGCTATGCTGGAAACAGCATAGCAAGTTTAAATAAGGCTAGTCCGTTATCAAC TTGAAAAAGTGGCACCGAGTCGGTGCTTTTTTTGAAGCTTGGGCCCGAACAAAAACTCAT
spd_0195	ATTGAGCTTTCAGTGATGACGTTTAAGAGCTATGCTGGAAACAGCATAGCAAGTTTAAATAAGGCTAGTCCGTTATCAAC TTGAAAAAGTGGCACCGAGTCGGTGCTTTTTTTGAAGCTTGGGCCCGAACAAAAACTCAT
spd_0196	TTACGGCGACCGTTTGTTGTGTTTAAGAGCTATGCTGGAAACAGCATAGCAAGTTTAAATAAGGCTAGTCCGTTATCAAC TTGAAAAAGTGGCACCGAGTCGGTGCTTTTTTTGAAGCTTGGGCCCGAACAAAAACTCAT
spd_0197	ATCAAATGCTCATCGACGAAGTTTAAGAGCTATGCTGGAAACAGCATAGCAAGTTTAAATAAGGCTAGTCCGTTATCAAC TTGAAAAAGTGGCACCGAGTCGGTGCTTTTTTTGAAGCTTGGGCCCGAACAAAAACTCAT
spd_0198	AGAACAAGACGTGATTTACGGTTTAAGAGCTATGCTGGAAACAGCATAGCAAGTTTAAATAAGGCTAGTCCGTTATCAAC TTGAAAAAGTGGCACCGAGTCGGTGCTTTTTTTGAAGCTTGGGCCCGAACAAAAACTCAT
spd_0199	ATGCCGACACGCATACCAATGTTTAAGAGCTATGCTGGAAACAGCATAGCAAGTTTAAATAAGGCTAGTCCGTTATCAAC TTGAAAAAGTGGCACCGAGTCGGTGCTTTTTTTGAAGCTTGGGCCCGAACAAAAACTCAT
spd_0200	CGACGGTGTTTAACACGTTTGTTTAAGAGCTATGCTGGAAACAGCATAGCAAGTTTAAATAAGGCTAGTCCGTTATCAAC TTGAAAAAGTGGCACCGAGTCGGTGCTTTTTTTGAAGCTTGGGCCCGAACAAAAACTCAT
spd_0201	CCAATTGACCAGTAGCAGCTGTTTAAGAGCTATGCTGGAAACAGCATAGCAAGTTTAAATAAGGCTAGTCCGTTATCAAC TTGAAAAAGTGGCACCGAGTCGGTGCTTTTTTTGAAGCTTGGGCCCGAACAAAAACTCAT
spd_0202	TACGTTTACCATAGACTGGGGTTTAAGAGCTATGCTGGAAACAGCATAGCAAGTTTAAATAAGGCTAGTCCGTTATCAAC TTGAAAAAGTGGCACCGAGTCGGTGCTTTTTTTGAAGCTTGGGCCCGAACAAAAACTCAT
spd_0203	CCTTTTTTAACCGCACCACCGTTTAAGAGCTATGCTGGAAACAGCATAGCAAGTTTAAATAAGGCTAGTCCGTTATCAAC TTGAAAAAGTGGCACCGAGTCGGTGCTTTTTTTGAAGCTTGGGCCCGAACAAAAACTCAT
spd_0204	TTACTTTTGGAAGGGCAGTAGTTTAAGAGCTATGCTGGAAACAGCATAGCAAGTTTAAATAAGGCTAGTCCGTTATCAAC TTGAAAAAGTGGCACCGAGTCGGTGCTTTTTTTGAAGCTTGGGCCCGAACAAAAACTCAT
spd_0205	TTGAATTGTTCTGTCAAAGCGTTTAAGAGCTATGCTGGAAACAGCATAGCAAGTTTAAATAAGGCTAGTCCGTTATCAAC TTGAAAAAGTGGCACCGAGTCGGTGCTTTTTTTGAAGCTTGGGCCCGAACAAAAACTCAT
spd_0206	CAGCACGTTTTTCAGCATAAGTTTAAGAGCTATGCTGGAAACAGCATAGCAAGTTTAAATAAGGCTAGTCCGTTATCAAC TTGAAAAAGTGGCACCGAGTCGGTGCTTTTTTTGAAGCTTGGGCCCGAACAAAAACTCAT
spd_0207	GAGTTAGGAAGTCTGCGATTGTTTAAGAGCTATGCTGGAAACAGCATAGCAAGTTTAAATAAGGCTAGTCCGTTATCAAC TTGAAAAAGTGGCACCGAGTCGGTGCTTTTTTTGAAGCTTGGGCCCGAACAAAAACTCAT
spd_0208	TTAGCGAGTTCAACACCAGCGTTTAAGAGCTATGCTGGAAACAGCATAGCAAGTTTAAATAAGGCTAGTCCGTTATCAAC TTGAAAAAGTGGCACCGAGTCGGTGCTTTTTTTGAAGCTTGGGCCCGAACAAAAACTCAT
spd_0209	TGGCGGAGTTTGTTTTTATCGTTTAAGAGCTATGCTGGAAACAGCATAGCAAGTTTAAATAAGGCTAGTCCGTTATCAAC TTGAAAAAGTGGCACCGAGTCGGTGCTTTTTTTGAAGCTTGGGCCCGAACAAAAACTCAT
spd_0210	CTTTAACAACTTTTGTAACAGTTTAAGAGCTATGCTGGAAACAGCATAGCAAGTTTAAATAAGGCTAGTCCGTTATCAAC TTGAAAAAGTGGCACCGAGTCGGTGCTTTTTTTGAAGCTTGGGCCCGAACAAAAACTCAT
spd_0211	TGTGATGGAATGCGTCCGATGTTTAAGAGCTATGCTGGAAACAGCATAGCAAGTTTAAATAAGGCTAGTCCGTTATCAAC TTGAAAAAGTGGCACCGAGTCGGTGCTTTTTTTGAAGCTTGGGCCCGAACAAAAACTCAT
spd_0212	ACTTTACGAGAACCTTCTGCGTTTAAGAGCTATGCTGGAAACAGCATAGCAAGTTTAAATAAGGCTAGTCCGTTATCAAC TTGAAAAAGTGGCACCGAGTCGGTGCTTTTTTTGAAGCTTGGGCCCGAACAAAAACTCAT
spd_0213	AAGCTATTGGCATTCACACCGTTTAAGAGCTATGCTGGAAACAGCATAGCAAGTTTAAATAAGGCTAGTCCGTTATCAAC TTGAAAAAGTGGCACCGAGTCGGTGCTTTTTTTGAAGCTTGGGCCCGAACAAAAACTCAT
spd_0214	TGAGTTCCCTTACCTGCACCGTTTAAGAGCTATGCTGGAAACAGCATAGCAAGTTTAAATAAGGCTAGTCCGTTATCAAC TTGAAAAAGTGGCACCGAGTCGGTGCTTTTTTTGAAGCTTGGGCCCGAACAAAAACTCAT
spd_0215	TCAACCGTAAACATTGCATTGTTTAAGAGCTATGCTGGAAACAGCATAGCAAGTTTAAATAAGGCTAGTCCGTTATCAAC TTGAAAAAGTGGCACCGAGTCGGTGCTTTTTTTGAAGCTTGGGCCCGAACAAAAACTCAT
spd_0216	ATTACTACGCGTTTGTCATTGTTTAAGAGCTATGCTGGAAACAGCATAGCAAGTTTAAATAAGGCTAGTCCGTTATCAAC TTGAAAAAGTGGCACCGAGTCGGTGCTTTTTTTGAAGCTTGGGCCCGAACAAAAACTCAT
spd_0217	TTCACACGACGTTTACGTGTGTTTAAGAGCTATGCTGGAAACAGCATAGCAAGTTTAAATAAGGCTAGTCCGTTATCAAC TTGAAAAAGTGGCACCGAGTCGGTGCTTTTTTTGAAGCTTGGGCCCGAACAAAAACTCAT
spd_0218	GTACCGTAGCCACGTTCAAGGTTTAAGAGCTATGCTGGAAACAGCATAGCAAGTTTAAATAAGGCTAGTCCGTTATCAAC TTGAAAAAGTGGCACCGAGTCGGTGCTTTTTTTGAAGCTTGGGCCCGAACAAAAACTCAT
spd_0219	AGCTAGTGCGTCCTAGTTTAGTTTAAGAGCTATGCTGGAAACAGCATAGCAAGTTTAAATAAGGCTAGTCCGTTATCAAC TTGAAAAAGTGGCACCGAGTCGGTGCTTTTTTTGAAGCTTGGGCCCGAACAAAAACTCAT
spd_0238	ATATCAAGCGCATAAAACTTGTTTAAGAGCTATGCTGGAAACAGCATAGCAAGTTTAAATAAGGCTAGTCCGTTATCAAC TTGAAAAAGTGGCACCGAGTCGGTGCTTTTTTTGAAGCTTGGGCCCGAACAAAAACTCAT
spd_0241	ATTCACGTAAATACTGAGGAGTTTAAGAGCTATGCTGGAAACAGCATAGCAAGTTTAAATAAGGCTAGTCCGTTATCAAC TTGAAAAAGTGGCACCGAGTCGGTGCTTTTTTTGAAGCTTGGGCCCGAACAAAAACTCAT
spd_0243	ATATGAGCAGGAACCTGTGTGTTTAAGAGCTATGCTGGAAACAGCATAGCAAGTTTAAATAAGGCTAGTCCGTTATCAAC TTGAAAAAGTGGCACCGAGTCGGTGCTTTTTTTGAAGCTTGGGCCCGAACAAAAACTCAT
spd_0244	GGTTCTTTTCTGTAAATCCTGTTTAAGAGCTATGCTGGAAACAGCATAGCAAGTTTAAATAAGGCTAGTCCGTTATCAAC TTGAAAAAGTGGCACCGAGTCGGTGCTTTTTTTGAAGCTTGGGCCCGAACAAAAACTCAT
spd_0246	ATTTCGCGAAGCGTTGGGATGTTTAAGAGCTATGCTGGAAACAGCATAGCAAGTTTAAATAAGGCTAGTCCGTTATCAAC TTGAAAAAGTGGCACCGAGTCGGTGCTTTTTTTGAAGCTTGGGCCCGAACAAAAACTCAT
spd_0248	TTCCCGCAGAATCATAGCCAGTTTAAGAGCTATGCTGGAAACAGCATAGCAAGTTTAAATAAGGCTAGTCCGTTATCAAC TTGAAAAAGTGGCACCGAGTCGGTGCTTTTTTTGAAGCTTGGGCCCGAACAAAAACTCAT
spd_0251	CGAACCAATTGGTTAATTGTGTTTAAGAGCTATGCTGGAAACAGCATAGCAAGTTTAAATAAGGCTAGTCCGTTATCAAC TTGAAAAAGTGGCACCGAGTCGGTGCTTTTTTTGAAGCTTGGGCCCGAACAAAAACTCAT
spd_0252	TCTGGCAATACGTCACGTTTGTTTAAGAGCTATGCTGGAAACAGCATAGCAAGTTTAAATAAGGCTAGTCCGTTATCAAC TTGAAAAAGTGGCACCGAGTCGGTGCTTTTTTTGAAGCTTGGGCCCGAACAAAAACTCAT
spd_0253	CTCAGTAGTTGTTGTTTTACGTTTAAGAGCTATGCTGGAAACAGCATAGCAAGTTTAAATAAGGCTAGTCCGTTATCAAC TTGAAAAAGTGGCACCGAGTCGGTGCTTTTTTTGAAGCTTGGGCCCGAACAAAAACTCAT
spd_0254	GGAGCCTGTCTCATTTCAGCGTTTAAGAGCTATGCTGGAAACAGCATAGCAAGTTTAAATAAGGCTAGTCCGTTATCAAC TTGAAAAAGTGGCACCGAGTCGGTGCTTTTTTTGAAGCTTGGGCCCGAACAAAAACTCAT
spd_0270	ATTCGTTCCAAGCCAAAATGGTTTAAGAGCTATGCTGGAAACAGCATAGCAAGTTTAAATAAGGCTAGTCCGTTATCAAC TTGAAAAAGTGGCACCGAGTCGGTGCTTTTTTTGAAGCTTGGGCCCGAACAAAAACTCAT
spd_0271	TACATACGGGCTACACGAGCGTTTAAGAGCTATGCTGGAAACAGCATAGCAAGTTTAAATAAGGCTAGTCCGTTATCAAC TTGAAAAAGTGGCACCGAGTCGGTGCTTTTTTTGAAGCTTGGGCCCGAACAAAAACTCAT
spd_0272	ACTAGGAAAAAGACCATGATGTTTAAGAGCTATGCTGGAAACAGCATAGCAAGTTTAAATAAGGCTAGTCCGTTATCAAC TTGAAAAAGTGGCACCGAGTCGGTGCTTTTTTTGAAGCTTGGGCCCGAACAAAAACTCAT
spd_0274	CATTTACGTTCAACTTGGCCGTTTAAGAGCTATGCTGGAAACAGCATAGCAAGTTTAAATAAGGCTAGTCCGTTATCAAC TTGAAAAAGTGGCACCGAGTCGGTGCTTTTTTTGAAGCTTGGGCCCGAACAAAAACTCAT
spd_0275	TTTTACCAGTTCCTGGAACAGTTTAAGAGCTATGCTGGAAACAGCATAGCAAGTTTAAATAAGGCTAGTCCGTTATCAAC TTGAAAAAGTGGCACCGAGTCGGTGCTTTTTTTGAAGCTTGGGCCCGAACAAAAACTCAT
spd_0304	CAAGCATATCAATCGTTTCGGTTTAAGAGCTATGCTGGAAACAGCATAGCAAGTTTAAATAAGGCTAGTCCGTTATCAAC TTGAAAAAGTGGCACCGAGTCGGTGCTTTTTTTGAAGCTTGGGCCCGAACAAAAACTCAT
spd_0305	AATAAGAGTGGTTACAGCAAGTTTAAGAGCTATGCTGGAAACAGCATAGCAAGTTTAAATAAGGCTAGTCCGTTATCAAC TTGAAAAAGTGGCACCGAGTCGGTGCTTTTTTTGAAGCTTGGGCCCGAACAAAAACTCAT
spd_0306	TCCGATTTTTGGTCGCATAAGTTTAAGAGCTATGCTGGAAACAGCATAGCAAGTTTAAATAAGGCTAGTCCGTTATCAAC TTGAAAAAGTGGCACCGAGTCGGTGCTTTTTTTGAAGCTTGGGCCCGAACAAAAACTCAT
spd_0307	TGTCACAATTCCAGCACTGAGTTTAAGAGCTATGCTGGAAACAGCATAGCAAGTTTAAATAAGGCTAGTCCGTTATCAAC TTGAAAAAGTGGCACCGAGTCGGTGCTTTTTTTGAAGCTTGGGCCCGAACAAAAACTCAT
spd_0308 (clpL)	CTCGCATACCACCCATCAATGTTTAAGAGCTATGCTGGAAACAGCATAGCAAGTTTAAATAAGGCTAGTCCGTTATCAAC TTGAAAAAGTGGCACCGAGTCGGTGCTTTTTTTGAAGCTTGGGCCCGAACAAAAACTCAT
spd_0319	AATAAGAAAACTCTGGATTAGTTTAAGAGCTATGCTGGAAACAGCATAGCAAGTTTAAATAAGGCTAGTCCGTTATCAAC TTGAAAAAGTGGCACCGAGTCGGTGCTTTTTTTGAAGCTTGGGCCCGAACAAAAACTCAT
spd_0324	AACTAATCGTAACAATGACCGTTTAAGAGCTATGCTGGAAACAGCATAGCAAGTTTAAATAAGGCTAGTCCGTTATCAAC TTGAAAAAGTGGCACCGAGTCGGTGCTTTTTTTGAAGCTTGGGCCCGAACAAAAACTCAT
spd_0328	TCGAGTAAGTGGATACAGACGTTTAAGAGCTATGCTGGAAACAGCATAGCAAGTTTAAATAAGGCTAGTCCGTTATCAAC TTGAAAAAGTGGCACCGAGTCGGTGCTTTTTTTGAAGCTTGGGCCCGAACAAAAACTCAT
spd_0330	GAAAGTTCTCGTAAACATAAGTTTAAGAGCTATGCTGGAAACAGCATAGCAAGTTTAAATAAGGCTAGTCCGTTATCAAC TTGAAAAAGTGGCACCGAGTCGGTGCTTTTTTTGAAGCTTGGGCCCGAACAAAAACTCAT
spd_0331	AGCGAAGTTCCGTTCCTAATGTTTAAGAGCTATGCTGGAAACAGCATAGCAAGTTTAAATAAGGCTAGTCCGTTATCAAC TTGAAAAAGTGGCACCGAGTCGGTGCTTTTTTTGAAGCTTGGGCCCGAACAAAAACTCAT
spd_0337	TTTTGTGATGAAACTTTATGGTTTAAGAGCTATGCTGGAAACAGCATAGCAAGTTTAAATAAGGCTAGTCCGTTATCAAC TTGAAAAAGTGGCACCGAGTCGGTGCTTTTTTTGAAGCTTGGGCCCGAACAAAAACTCAT
spd_0339	CTTCTACTTTATTATAGCCAGTTTAAGAGCTATGCTGGAAACAGCATAGCAAGTTTAAATAAGGCTAGTCCGTTATCAAC TTGAAAAAGTGGCACCGAGTCGGTGCTTTTTTTGAAGCTTGGGCCCGAACAAAAACTCAT
spd_0343	GGCAAGGTTACGACCCATTAGTTTAAGAGCTATGCTGGAAACAGCATAGCAAGTTTAAATAAGGCTAGTCCGTTATCAAC TTGAAAAAGTGGCACCGAGTCGGTGCTTTTTTTGAAGCTTGGGCCCGAACAAAAACTCAT
spd_0344	CAACCCGATACTGCTCTTTCGTTTAAGAGCTATGCTGGAAACAGCATAGCAAGTTTAAATAAGGCTAGTCCGTTATCAAC TTGAAAAAGTGGCACCGAGTCGGTGCTTTTTTTGAAGCTTGGGCCCGAACAAAAACTCAT
spd_0346	AAAAGAGGCAGGGAAATGGCGTTTAAGAGCTATGCTGGAAACAGCATAGCAAGTTTAAATAAGGCTAGTCCGTTATCAAC TTGAAAAAGTGGCACCGAGTCGGTGCTTTTTTTGAAGCTTGGGCCCGAACAAAAACTCAT
spd_0347	GCGTAGGAACGTACTGTCACGTTTAAGAGCTATGCTGGAAACAGCATAGCAAGTTTAAATAAGGCTAGTCCGTTATCAAC TTGAAAAAGTGGCACCGAGTCGGTGCTTTTTTTGAAGCTTGGGCCCGAACAAAAACTCAT
spd_0348	TTTATCAAAGCTAACTGCCCGTTTAAGAGCTATGCTGGAAACAGCATAGCAAGTTTAAATAAGGCTAGTCCGTTATCAAC TTGAAAAAGTGGCACCGAGTCGGTGCTTTTTTTGAAGCTTGGGCCCGAACAAAAACTCAT
spd_0349	TTTTCTGCTCAAGGGCATAGGTTTAAGAGCTATGCTGGAAACAGCATAGCAAGTTTAAATAAGGCTAGTCCGTTATCAAC TTGAAAAAGTGGCACCGAGTCGGTGCTTTTTTTGAAGCTTGGGCCCGAACAAAAACTCAT
spd_0350	CAGAGCTCCTGTCAGAAGACGTTTAAGAGCTATGCTGGAAACAGCATAGCAAGTTTAAATAAGGCTAGTCCGTTATCAAC TTGAAAAAGTGGCACCGAGTCGGTGCTTTTTTTGAAGCTTGGGCCCGAACAAAAACTCAT
spd_0367	AAGCTAGTAATGACAGAATCGTTTAAGAGCTATGCTGGAAACAGCATAGCAAGTTTAAATAAGGCTAGTCCGTTATCAAC TTGAAAAAGTGGCACCGAGTCGGTGCTTTTTTTGAAGCTTGGGCCCGAACAAAAACTCAT
spd_0375	TTCCTTGTTGCGCTTAGCTTGTTTAAGAGCTATGCTGGAAACAGCATAGCAAGTTTAAATAAGGCTAGTCCGTTATCAAC TTGAAAAAGTGGCACCGAGTCGGTGCTTTTTTTGAAGCTTGGGCCCGAACAAAAACTCAT
spd_0378	CCTCAGGACGGTTCAAGGTAGTTTAAGAGCTATGCTGGAAACAGCATAGCAAGTTTAAATAAGGCTAGTCCGTTATCAAC TTGAAAAAGTGGCACCGAGTCGGTGCTTTTTTTGAAGCTTGGGCCCGAACAAAAACTCAT
spd_0380	TGATTTGTAACCACTTGCTCGTTTAAGAGCTATGCTGGAAACAGCATAGCAAGTTTAAATAAGGCTAGTCCGTTATCAAC TTGAAAAAGTGGCACCGAGTCGGTGCTTTTTTTGAAGCTTGGGCCCGAACAAAAACTCAT
spd_0381	AGTCATTTTCTGCTTCGATTGTTTAAGAGCTATGCTGGAAACAGCATAGCAAGTTTAAATAAGGCTAGTCCGTTATCAAC TTGAAAAAGTGGCACCGAGTCGGTGCTTTTTTTGAAGCTTGGGCCCGAACAAAAACTCAT
spd_0382	GCCATCCCTCCTTGGAAAATGTTTAAGAGCTATGCTGGAAACAGCATAGCAAGTTTAAATAAGGCTAGTCCGTTATCAAC TTGAAAAAGTGGCACCGAGTCGGTGCTTTTTTTGAAGCTTGGGCCCGAACAAAAACTCAT
spd_0383	ACCTTGACCAGCAAATAAAAGTTTAAGAGCTATGCTGGAAACAGCATAGCAAGTTTAAATAAGGCTAGTCCGTTATCAAC TTGAAAAAGTGGCACCGAGTCGGTGCTTTTTTTGAAGCTTGGGCCCGAACAAAAACTCAT
spd_0384	TTGAGCAAACTTGTGGGCGAGTTTAAGAGCTATGCTGGAAACAGCATAGCAAGTTTAAATAAGGCTAGTCCGTTATCAAC TTGAAAAAGTGGCACCGAGTCGGTGCTTTTTTTGAAGCTTGGGCCCGAACAAAAACTCAT
spd_0385	TCTTCTGGTGTATTTCCGATGTTTAAGAGCTATGCTGGAAACAGCATAGCAAGTTTAAATAAGGCTAGTCCGTTATCAAC TTGAAAAAGTGGCACCGAGTCGGTGCTTTTTTTGAAGCTTGGGCCCGAACAAAAACTCAT
spd_0386	AAAATTCTCTCAAACTTGACGTTTAAGAGCTATGCTGGAAACAGCATAGCAAGTTTAAATAAGGCTAGTCCGTTATCAAC TTGAAAAAGTGGCACCGAGTCGGTGCTTTTTTTGAAGCTTGGGCCCGAACAAAAACTCAT
spd_0387	TAGAAGCATAGGATAACGGTGTTTAAGAGCTATGCTGGAAACAGCATAGCAAGTTTAAATAAGGCTAGTCCGTTATCAAC TTGAAAAAGTGGCACCGAGTCGGTGCTTTTTTTGAAGCTTGGGCCCGAACAAAAACTCAT
spd_0389	TTTTTCCCTAACCGAACGATGTTTAAGAGCTATGCTGGAAACAGCATAGCAAGTTTAAATAAGGCTAGTCCGTTATCAAC TTGAAAAAGTGGCACCGAGTCGGTGCTTTTTTTGAAGCTTGGGCCCGAACAAAAACTCAT
spd_0390	AATGCCTGTCGCAAAGTCCAGTTTAAGAGCTATGCTGGAAACAGCATAGCAAGTTTAAATAAGGCTAGTCCGTTATCAAC TTGAAAAAGTGGCACCGAGTCGGTGCTTTTTTTGAAGCTTGGGCCCGAACAAAAACTCAT
spd_0393	TGGCGTCTAGATTCTAATAGGTTTAAGAGCTATGCTGGAAACAGCATAGCAAGTTTAAATAAGGCTAGTCCGTTATCAAC TTGAAAAAGTGGCACCGAGTCGGTGCTTTTTTTGAAGCTTGGGCCCGAACAAAAACTCAT
spd_0394	GATTTTTTCAAGTACACGTGGTTTAAGAGCTATGCTGGAAACAGCATAGCAAGTTTAAATAAGGCTAGTCCGTTATCAAC TTGAAAAAGTGGCACCGAGTCGGTGCTTTTTTTGAAGCTTGGGCCCGAACAAAAACTCAT
spd_0395	TTTGCCGTCAGCTGTTTCAAGTTTAAGAGCTATGCTGGAAACAGCATAGCAAGTTTAAATAAGGCTAGTCCGTTATCAAC TTGAAAAAGTGGCACCGAGTCGGTGCTTTTTTTGAAGCTTGGGCCCGAACAAAAACTCAT
spd_0396	AATTGGTGTTGAGCTCTACGGTTTAAGAGCTATGCTGGAAACAGCATAGCAAGTTTAAATAAGGCTAGTCCGTTATCAAC TTGAAAAAGTGGCACCGAGTCGGTGCTTTTTTTGAAGCTTGGGCCCGAACAAAAACTCAT
spd_0397	CAGAAATTTCCTTAGAGACAGTTTAAGAGCTATGCTGGAAACAGCATAGCAAGTTTAAATAAGGCTAGTCCGTTATCAAC TTGAAAAAGTGGCACCGAGTCGGTGCTTTTTTTGAAGCTTGGGCCCGAACAAAAACTCAT
spd_0398	CTTAGACAAGGTGGTCGCAAGTTTAAGAGCTATGCTGGAAACAGCATAGCAAGTTTAAATAAGGCTAGTCCGTTATCAAC TTGAAAAAGTGGCACCGAGTCGGTGCTTTTTTTGAAGCTTGGGCCCGAACAAAAACTCAT
spd_0402	AGTTGCTGCTCCACCTACGAGTTTAAGAGCTATGCTGGAAACAGCATAGCAAGTTTAAATAAGGCTAGTCCGTTATCAAC TTGAAAAAGTGGCACCGAGTCGGTGCTTTTTTTGAAGCTTGGGCCCGAACAAAAACTCAT
spd_0403	CCAGTATCTCCATCTGGAACGTTTAAGAGCTATGCTGGAAACAGCATAGCAAGTTTAAATAAGGCTAGTCCGTTATCAAC TTGAAAAAGTGGCACCGAGTCGGTGCTTTTTTTGAAGCTTGGGCCCGAACAAAAACTCAT
spd_0417	AAGTGACCTGTACTGGAAATGTTTAAGAGCTATGCTGGAAACAGCATAGCAAGTTTAAATAAGGCTAGTCCGTTATCAAC TTGAAAAAGTGGCACCGAGTCGGTGCTTTTTTTGAAGCTTGGGCCCGAACAAAAACTCAT
spd_0441	TATCGCTGTTTGATGTTCCAGTTTAAGAGCTATGCTGGAAACAGCATAGCAAGTTTAAATAAGGCTAGTCCGTTATCAAC TTGAAAAAGTGGCACCGAGTCGGTGCTTTTTTTGAAGCTTGGGCCCGAACAAAAACTCAT
spd_0445	CGTTGAAGTCAACACGAACGGTTTAAGAGCTATGCTGGAAACAGCATAGCAAGTTTAAATAAGGCTAGTCCGTTATCAAC TTGAAAAAGTGGCACCGAGTCGGTGCTTTTTTTGAAGCTTGGGCCCGAACAAAAACTCAT
spd_0460	GAGTTGTGCGGTTCCCTTCTGTTTAAGAGCTATGCTGGAAACAGCATAGCAAGTTTAAATAAGGCTAGTCCGTTATCAAC TTGAAAAAGTGGCACCGAGTCGGTGCTTTTTTTGAAGCTTGGGCCCGAACAAAAACTCAT
spd_0476	TTGCCACTTTTCCCAGGTATGTTTAAGAGCTATGCTGGAAACAGCATAGCAAGTTTAAATAAGGCTAGTCCGTTATCAAC TTGAAAAAGTGGCACCGAGTCGGTGCTTTTTTTGAAGCTTGGGCCCGAACAAAAACTCAT
spd_0478	TCAAAAGGAGCTTCTATGACGTTTAAGAGCTATGCTGGAAACAGCATAGCAAGTTTAAATAAGGCTAGTCCGTTATCAAC TTGAAAAAGTGGCACCGAGTCGGTGCTTTTTTTGAAGCTTGGGCCCGAACAAAAACTCAT
spd_0479	TCTTGTCTTCTTCCAAAATGGTTTAAGAGCTATGCTGGAAACAGCATAGCAAGTTTAAATAAGGCTAGTCCGTTATCAAC TTGAAAAAGTGGCACCGAGTCGGTGCTTTTTTTGAAGCTTGGGCCCGAACAAAAACTCAT
spd_0480	ACACAACAGACTTGCGCAAAGTTTAAGAGCTATGCTGGAAACAGCATAGCAAGTTTAAATAAGGCTAGTCCGTTATCAAC TTGAAAAAGTGGCACCGAGTCGGTGCTTTTTTTGAAGCTTGGGCCCGAACAAAAACTCAT
spd_0481	CTTGGCCTTGCCGTCTTGAAGTTTAAGAGCTATGCTGGAAACAGCATAGCAAGTTTAAATAAGGCTAGTCCGTTATCAAC TTGAAAAAGTGGCACCGAGTCGGTGCTTTTTTTGAAGCTTGGGCCCGAACAAAAACTCAT
spd_0482	AGCAGCTGCAGGCTTAAAGCGTTTAAGAGCTATGCTGGAAACAGCATAGCAAGTTTAAATAAGGCTAGTCCGTTATCAAC TTGAAAAAGTGGCACCGAGTCGGTGCTTTTTTTGAAGCTTGGGCCCGAACAAAAACTCAT
spd_0483	CCATGCCCACACGATCTATAGTTTAAGAGCTATGCTGGAAACAGCATAGCAAGTTTAAATAAGGCTAGTCCGTTATCAAC TTGAAAAAGTGGCACCGAGTCGGTGCTTTTTTTGAAGCTTGGGCCCGAACAAAAACTCAT
spd_0494	CATCAGCATCAAGCCATTTTGTTTAAGAGCTATGCTGGAAACAGCATAGCAAGTTTAAATAAGGCTAGTCCGTTATCAAC TTGAAAAAGTGGCACCGAGTCGGTGCTTTTTTTGAAGCTTGGGCCCGAACAAAAACTCAT
spd_0504	TGAGCGAACCCTTTTTACCAGTTTAAGAGCTATGCTGGAAACAGCATAGCAAGTTTAAATAAGGCTAGTCCGTTATCAAC TTGAAAAAGTGGCACCGAGTCGGTGCTTTTTTTGAAGCTTGGGCCCGAACAAAAACTCAT
spd_0506	TTTTCAGCCAACTCTTGTGAGTTTAAGAGCTATGCTGGAAACAGCATAGCAAGTTTAAATAAGGCTAGTCCGTTATCAAC TTGAAAAAGTGGCACCGAGTCGGTGCTTTTTTTGAAGCTTGGGCCCGAACAAAAACTCAT
spd_0515	TTCTCGCAAATCACGAGACAGTTTAAGAGCTATGCTGGAAACAGCATAGCAAGTTTAAATAAGGCTAGTCCGTTATCAAC TTGAAAAAGTGGCACCGAGTCGGTGCTTTTTTTGAAGCTTGGGCCCGAACAAAAACTCAT
spd_0526	AACTGCATAACCGTTGTCACGTTTAAGAGCTATGCTGGAAACAGCATAGCAAGTTTAAATAAGGCTAGTCCGTTATCAAC TTGAAAAAGTGGCACCGAGTCGGTGCTTTTTTTGAAGCTTGGGCCCGAACAAAAACTCAT
spd_0532	GCAAACTGCCATTCATAAGTGTTTAAGAGCTATGCTGGAAACAGCATAGCAAGTTTAAATAAGGCTAGTCCGTTATCAAC TTGAAAAAGTGGCACCGAGTCGGTGCTTTTTTTGAAGCTTGGGCCCGAACAAAAACTCAT
spd_0533	TCAAAAAGGTAATCCATGTTGTTTAAGAGCTATGCTGGAAACAGCATAGCAAGTTTAAATAAGGCTAGTCCGTTATCAAC TTGAAAAAGTGGCACCGAGTCGGTGCTTTTTTTGAAGCTTGGGCCCGAACAAAAACTCAT
spd_0536	CATCTGGACAGATTGCATAAGTTTAAGAGCTATGCTGGAAACAGCATAGCAAGTTTAAATAAGGCTAGTCCGTTATCAAC TTGAAAAAGTGGCACCGAGTCGGTGCTTTTTTTGAAGCTTGGGCCCGAACAAAAACTCAT
spd_0538	ATGTAGCAACCAGGGCTGGTGTTTAAGAGCTATGCTGGAAACAGCATAGCAAGTTTAAATAAGGCTAGTCCGTTATCAAC TTGAAAAAGTGGCACCGAGTCGGTGCTTTTTTTGAAGCTTGGGCCCGAACAAAAACTCAT
spd_0550	CTGGTGTAGCTTTACCAGCAGTTTAAGAGCTATGCTGGAAACAGCATAGCAAGTTTAAATAAGGCTAGTCCGTTATCAAC TTGAAAAAGTGGCACCGAGTCGGTGCTTTTTTTGAAGCTTGGGCCCGAACAAAAACTCAT
spd_0581	ACAGTCCCATCCTTGTACTTGTTTAAGAGCTATGCTGGAAACAGCATAGCAAGTTTAAATAAGGCTAGTCCGTTATCAAC TTGAAAAAGTGGCACCGAGTCGGTGCTTTTTTTGAAGCTTGGGCCCGAACAAAAACTCAT
spd_0583	GCCGTCTTTCCAACAGCAGTGTTTAAGAGCTATGCTGGAAACAGCATAGCAAGTTTAAATAAGGCTAGTCCGTTATCAAC TTGAAAAAGTGGCACCGAGTCGGTGCTTTTTTTGAAGCTTGGGCCCGAACAAAAACTCAT
spd_0586	GAAACGTTGCGGGCTTTAGAGTTTAAGAGCTATGCTGGAAACAGCATAGCAAGTTTAAATAAGGCTAGTCCGTTATCAAC TTGAAAAAGTGGCACCGAGTCGGTGCTTTTTTTGAAGCTTGGGCCCGAACAAAAACTCAT
spd_0593	GGGCGATAATCGCAATGTTAGTTTAAGAGCTATGCTGGAAACAGCATAGCAAGTTTAAATAAGGCTAGTCCGTTATCAAC TTGAAAAAGTGGCACCGAGTCGGTGCTTTTTTTGAAGCTTGGGCCCGAACAAAAACTCAT
spd_0598	AGCTGCAGATTCACCAGACTGTTTAAGAGCTATGCTGGAAACAGCATAGCAAGTTTAAATAAGGCTAGTCCGTTATCAAC TTGAAAAAGTGGCACCGAGTCGGTGCTTTTTTTGAAGCTTGGGCCCGAACAAAAACTCAT
spd_0599	GGGCATTAACAAAAGATTGAGTTTAAGAGCTATGCTGGAAACAGCATAGCAAGTTTAAATAAGGCTAGTCCGTTATCAAC TTGAAAAAGTGGCACCGAGTCGGTGCTTTTTTTGAAGCTTGGGCCCGAACAAAAACTCAT
spd_0600	TAACTCTTTCAATTCTTCGAGTTTAAGAGCTATGCTGGAAACAGCATAGCAAGTTTAAATAAGGCTAGTCCGTTATCAAC TTGAAAAAGTGGCACCGAGTCGGTGCTTTTTTTGAAGCTTGGGCCCGAACAAAAACTCAT
spd_0608	GGAAAATCAAGAGCAATGATGTTTAAGAGCTATGCTGGAAACAGCATAGCAAGTTTAAATAAGGCTAGTCCGTTATCAAC TTGAAAAAGTGGCACCGAGTCGGTGCTTTTTTTGAAGCTTGGGCCCGAACAAAAACTCAT
spd_0620	TTTCACGGCGAACGATCTGCGTTTAAGAGCTATGCTGGAAACAGCATAGCAAGTTTAAATAAGGCTAGTCCGTTATCAAC TTGAAAAAGTGGCACCGAGTCGGTGCTTTTTTTGAAGCTTGGGCCCGAACAAAAACTCAT
spd_0636	ATGAGCTGAGTGTTCCTGATGTTTAAGAGCTATGCTGGAAACAGCATAGCAAGTTTAAATAAGGCTAGTCCGTTATCAAC TTGAAAAAGTGGCACCGAGTCGGTGCTTTTTTTGAAGCTTGGGCCCGAACAAAAACTCAT
spd_0650 (clpP)	CTTGTTTGTTCAATAACTACGTTTAAGAGCTATGCTGGAAACAGCATAGCAAGTTTAAATAAGGCTAGTCCGTTATCAAC TTGAAAAAGTGGCACCGAGTCGGTGCTTTTTTTGAAGCTTGGGCCCGAACAAAAACTCAT
spd_0658	CAACTCTTCCATCTTATGGAGTTTAAGAGCTATGCTGGAAACAGCATAGCAAGTTTAAATAAGGCTAGTCCGTTATCAAC TTGAAAAAGTGGCACCGAGTCGGTGCTTTTTTTGAAGCTTGGGCCCGAACAAAAACTCAT
spd_0659	ACGATGTAAGCAAATTCCCCGTTTAAGAGCTATGCTGGAAACAGCATAGCAAGTTTAAATAAGGCTAGTCCGTTATCAAC TTGAAAAAGTGGCACCGAGTCGGTGCTTTTTTTGAAGCTTGGGCCCGAACAAAAACTCAT
spd_0660	TTTTTAAGGCTTCAAATAAAGTTTAAGAGCTATGCTGGAAACAGCATAGCAAGTTTAAATAAGGCTAGTCCGTTATCAAC TTGAAAAAGTGGCACCGAGTCGGTGCTTTTTTTGAAGCTTGGGCCCGAACAAAAACTCAT
spd_0663	TGTAAATTTTAACTCCTTCAGTTTAAGAGCTATGCTGGAAACAGCATAGCAAGTTTAAATAAGGCTAGTCCGTTATCAAC TTGAAAAAGTGGCACCGAGTCGGTGCTTTTTTTGAAGCTTGGGCCCGAACAAAAACTCAT
spd_0664	ATTTGGTCTGCAATCTTATCGTTTAAGAGCTATGCTGGAAACAGCATAGCAAGTTTAAATAAGGCTAGTCCGTTATCAAC TTGAAAAAGTGGCACCGAGTCGGTGCTTTTTTTGAAGCTTGGGCCCGAACAAAAACTCAT
spd_0666	CAACTTCTGACTTTCTTCAAGTTTAAGAGCTATGCTGGAAACAGCATAGCAAGTTTAAATAAGGCTAGTCCGTTATCAAC TTGAAAAAGTGGCACCGAGTCGGTGCTTTTTTTGAAGCTTGGGCCCGAACAAAAACTCAT
spd_0667	TCGTATGCATATGGAAGTTCGTTTAAGAGCTATGCTGGAAACAGCATAGCAAGTTTAAATAAGGCTAGTCCGTTATCAAC TTGAAAAAGTGGCACCGAGTCGGTGCTTTTTTTGAAGCTTGGGCCCGAACAAAAACTCAT
spd_0674	TAGAACCCATACGAGTCAAAGTTTAAGAGCTATGCTGGAAACAGCATAGCAAGTTTAAATAAGGCTAGTCCGTTATCAAC TTGAAAAAGTGGCACCGAGTCGGTGCTTTTTTTGAAGCTTGGGCCCGAACAAAAACTCAT
spd_0675	GCATCTGGTTGTGAAATTAAGTTTAAGAGCTATGCTGGAAACAGCATAGCAAGTTTAAATAAGGCTAGTCCGTTATCAAC TTGAAAAAGTGGCACCGAGTCGGTGCTTTTTTTGAAGCTTGGGCCCGAACAAAAACTCAT
spd_0678	GGCTAGCGATGGTCACTGTTGTTTAAGAGCTATGCTGGAAACAGCATAGCAAGTTTAAATAAGGCTAGTCCGTTATCAAC TTGAAAAAGTGGCACCGAGTCGGTGCTTTTTTTGAAGCTTGGGCCCGAACAAAAACTCAT
spd_0679	AGAAAACATCTCTGGAAAGAGTTTAAGAGCTATGCTGGAAACAGCATAGCAAGTTTAAATAAGGCTAGTCCGTTATCAAC TTGAAAAAGTGGCACCGAGTCGGTGCTTTTTTTGAAGCTTGGGCCCGAACAAAAACTCAT
spd_0689	TTCCCAGATGGATAGTAAATGTTTAAGAGCTATGCTGGAAACAGCATAGCAAGTTTAAATAAGGCTAGTCCGTTATCAAC TTGAAAAAGTGGCACCGAGTCGGTGCTTTTTTTGAAGCTTGGGCCCGAACAAAAACTCAT
spd_0706	ATTGGGATAATCATGACTAAGTTTAAGAGCTATGCTGGAAACAGCATAGCAAGTTTAAATAAGGCTAGTCCGTTATCAAC TTGAAAAAGTGGCACCGAGTCGGTGCTTTTTTTGAAGCTTGGGCCCGAACAAAAACTCAT
spd_0709	CTCTAAAACTTGAATTTGACGTTTAAGAGCTATGCTGGAAACAGCATAGCAAGTTTAAATAAGGCTAGTCCGTTATCAAC TTGAAAAAGTGGCACCGAGTCGGTGCTTTTTTTGAAGCTTGGGCCCGAACAAAAACTCAT
spd_0710	GCTTCTACTTCATCATTTACGTTTAAGAGCTATGCTGGAAACAGCATAGCAAGTTTAAATAAGGCTAGTCCGTTATCAAC TTGAAAAAGTGGCACCGAGTCGGTGCTTTTTTTGAAGCTTGGGCCCGAACAAAAACTCAT
spd_0717 (clpE)	TCTTATAGCAGTTTTGACAGGTTTAAGAGCTATGCTGGAAACAGCATAGCAAGTTTAAATAAGGCTAGTCCGTTATCAAC TTGAAAAAGTGGCACCGAGTCGGTGCTTTTTTTGAAGCTTGGGCCCGAACAAAAACTCAT
spd_0721	AGCCAACTGCCCCTGCAATTGTTTAAGAGCTATGCTGGAAACAGCATAGCAAGTTTAAATAAGGCTAGTCCGTTATCAAC TTGAAAAAGTGGCACCGAGTCGGTGCTTTTTTTGAAGCTTGGGCCCGAACAAAAACTCAT
spd_0723	GATTTCTTCGACAAAATAATGTTTAAGAGCTATGCTGGAAACAGCATAGCAAGTTTAAATAAGGCTAGTCCGTTATCAAC TTGAAAAAGTGGCACCGAGTCGGTGCTTTTTTTGAAGCTTGGGCCCGAACAAAAACTCAT
spd_0733	TTCAAAATGTAAAAATTCGTGTTTAAGAGCTATGCTGGAAACAGCATAGCAAGTTTAAATAAGGCTAGTCCGTTATCAAC TTGAAAAAGTGGCACCGAGTCGGTGCTTTTTTTGAAGCTTGGGCCCGAACAAAAACTCAT
spd_0745	TCGAACCCAGCAGATAGGCTGTTTAAGAGCTATGCTGGAAACAGCATAGCAAGTTTAAATAAGGCTAGTCCGTTATCAAC TTGAAAAAGTGGCACCGAGTCGGTGCTTTTTTTGAAGCTTGGGCCCGAACAAAAACTCAT
spd_0746	GTCGATCCAATATACATCCCGTTTAAGAGCTATGCTGGAAACAGCATAGCAAGTTTAAATAAGGCTAGTCCGTTATCAAC TTGAAAAAGTGGCACCGAGTCGGTGCTTTTTTTGAAGCTTGGGCCCGAACAAAAACTCAT
spd_0748	CTCTCCCATGATGTCCTCCAGTTTAAGAGCTATGCTGGAAACAGCATAGCAAGTTTAAATAAGGCTAGTCCGTTATCAAC TTGAAAAAGTGGCACCGAGTCGGTGCTTTTTTTGAAGCTTGGGCCCGAACAAAAACTCAT
spd_0757	CCCATGCTTTGCGAGCTTCAGTTTAAGAGCTATGCTGGAAACAGCATAGCAAGTTTAAATAAGGCTAGTCCGTTATCAAC TTGAAAAAGTGGCACCGAGTCGGTGCTTTTTTTGAAGCTTGGGCCCGAACAAAAACTCAT
spd_0760	AACTTCTTGACCAACTAACTGTTTAAGAGCTATGCTGGAAACAGCATAGCAAGTTTAAATAAGGCTAGTCCGTTATCAAC TTGAAAAAGTGGCACCGAGTCGGTGCTTTTTTTGAAGCTTGGGCCCGAACAAAAACTCAT
spd_0762	TTTCTCCTGTTTTCAGGGTCGTTTAAGAGCTATGCTGGAAACAGCATAGCAAGTTTAAATAAGGCTAGTCCGTTATCAAC TTGAAAAAGTGGCACCGAGTCGGTGCTTTTTTTGAAGCTTGGGCCCGAACAAAAACTCAT
spd_0763	CGGAGATCAGCCAACCAGCTGTTTAAGAGCTATGCTGGAAACAGCATAGCAAGTTTAAATAAGGCTAGTCCGTTATCAAC TTGAAAAAGTGGCACCGAGTCGGTGCTTTTTTTGAAGCTTGGGCCCGAACAAAAACTCAT
spd_0764	TTGACAATCTGATCTAAAATGTTTAAGAGCTATGCTGGAAACAGCATAGCAAGTTTAAATAAGGCTAGTCCGTTATCAAC TTGAAAAAGTGGCACCGAGTCGGTGCTTTTTTTGAAGCTTGGGCCCGAACAAAAACTCAT
spd_0765	CTGCTACCACTGCCATATAAGTTTAAGAGCTATGCTGGAAACAGCATAGCAAGTTTAAATAAGGCTAGTCCGTTATCAAC TTGAAAAAGTGGCACCGAGTCGGTGCTTTTTTTGAAGCTTGGGCCCGAACAAAAACTCAT
spd_0766	TTATATTCACCAAGGTCAATGTTTAAGAGCTATGCTGGAAACAGCATAGCAAGTTTAAATAAGGCTAGTCCGTTATCAAC TTGAAAAAGTGGCACCGAGTCGGTGCTTTTTTTGAAGCTTGGGCCCGAACAAAAACTCAT
spd_0767	AATCGCATGTTTAGCGGCAAGTTTAAGAGCTATGCTGGAAACAGCATAGCAAGTTTAAATAAGGCTAGTCCGTTATCAAC TTGAAAAAGTGGCACCGAGTCGGTGCTTTTTTTGAAGCTTGGGCCCGAACAAAAACTCAT
spd_0774	CTTTCCAGTTCTGCTTTAGAGTTTAAGAGCTATGCTGGAAACAGCATAGCAAGTTTAAATAAGGCTAGTCCGTTATCAAC TTGAAAAAGTGGCACCGAGTCGGTGCTTTTTTTGAAGCTTGGGCCCGAACAAAAACTCAT
spd_0788	GTCATTTCAAGCCCTAGCAAGTTTAAGAGCTATGCTGGAAACAGCATAGCAAGTTTAAATAAGGCTAGTCCGTTATCAAC TTGAAAAAGTGGCACCGAGTCGGTGCTTTTTTTGAAGCTTGGGCCCGAACAAAAACTCAT
spd_0789	CGGATGGCAGCGTTCATACCGTTTAAGAGCTATGCTGGAAACAGCATAGCAAGTTTAAATAAGGCTAGTCCGTTATCAAC TTGAAAAAGTGGCACCGAGTCGGTGCTTTTTTTGAAGCTTGGGCCCGAACAAAAACTCAT
spd_0790	CCACCACGGATTTCTACCGCGTTTAAGAGCTATGCTGGAAACAGCATAGCAAGTTTAAATAAGGCTAGTCCGTTATCAAC TTGAAAAAGTGGCACCGAGTCGGTGCTTTTTTTGAAGCTTGGGCCCGAACAAAAACTCAT
spd_0820	CTTGACCATTGACCAAGACCGTTTAAGAGCTATGCTGGAAACAGCATAGCAAGTTTAAATAAGGCTAGTCCGTTATCAAC TTGAAAAAGTGGCACCGAGTCGGTGCTTTTTTTGAAGCTTGGGCCCGAACAAAAACTCAT
spd_0825	TAGCAGAGCCTCTAAAACACGTTTAAGAGCTATGCTGGAAACAGCATAGCAAGTTTAAATAAGGCTAGTCCGTTATCAAC TTGAAAAAGTGGCACCGAGTCGGTGCTTTTTTTGAAGCTTGGGCCCGAACAAAAACTCAT
spd_0827	CAAGGTTACCAATAACTGTTGTTTAAGAGCTATGCTGGAAACAGCATAGCAAGTTTAAATAAGGCTAGTCCGTTATCAAC TTGAAAAAGTGGCACCGAGTCGGTGCTTTTTTTGAAGCTTGGGCCCGAACAAAAACTCAT
spd_0834	GATTAAAATACGTTTATACTGTTTAAGAGCTATGCTGGAAACAGCATAGCAAGTTTAAATAAGGCTAGTCCGTTATCAAC TTGAAAAAGTGGCACCGAGTCGGTGCTTTTTTTGAAGCTTGGGCCCGAACAAAAACTCAT
spd_0835	AGCAAGTGATTGGTGAGATTGTTTAAGAGCTATGCTGGAAACAGCATAGCAAGTTTAAATAAGGCTAGTCCGTTATCAAC TTGAAAAAGTGGCACCGAGTCGGTGCTTTTTTTGAAGCTTGGGCCCGAACAAAAACTCAT
spd_0847	GAATAAGTCTTGCTTTGCTAGTTTAAGAGCTATGCTGGAAACAGCATAGCAAGTTTAAATAAGGCTAGTCCGTTATCAAC TTGAAAAAGTGGCACCGAGTCGGTGCTTTTTTTGAAGCTTGGGCCCGAACAAAAACTCAT
spd_0848	TGAAACGTTTAGCTGATGCGGTTTAAGAGCTATGCTGGAAACAGCATAGCAAGTTTAAATAAGGCTAGTCCGTTATCAAC TTGAAAAAGTGGCACCGAGTCGGTGCTTTTTTTGAAGCTTGGGCCCGAACAAAAACTCAT
spd_0855	TGCAAATTCCAAAATTTCTTGTTTAAGAGCTATGCTGGAAACAGCATAGCAAGTTTAAATAAGGCTAGTCCGTTATCAAC TTGAAAAAGTGGCACCGAGTCGGTGCTTTTTTTGAAGCTTGGGCCCGAACAAAAACTCAT
spd_0856	CAAATTCTAAACTGGATATCGTTTAAGAGCTATGCTGGAAACAGCATAGCAAGTTTAAATAAGGCTAGTCCGTTATCAAC TTGAAAAAGTGGCACCGAGTCGGTGCTTTTTTTGAAGCTTGGGCCCGAACAAAAACTCAT
spd_0859	TAGTTGGTGGACGACTGCGTGTTTAAGAGCTATGCTGGAAACAGCATAGCAAGTTTAAATAAGGCTAGTCCGTTATCAAC TTGAAAAAGTGGCACCGAGTCGGTGCTTTTTTTGAAGCTTGGGCCCGAACAAAAACTCAT
spd_0874	TTTACCCGCTGCTAAAATAAGTTTAAGAGCTATGCTGGAAACAGCATAGCAAGTTTAAATAAGGCTAGTCCGTTATCAAC TTGAAAAAGTGGCACCGAGTCGGTGCTTTTTTTGAAGCTTGGGCCCGAACAAAAACTCAT
spd_0877	ACCAGATAAGCCAGTTCTTCGTTTAAGAGCTATGCTGGAAACAGCATAGCAAGTTTAAATAAGGCTAGTCCGTTATCAAC TTGAAAAAGTGGCACCGAGTCGGTGCTTTTTTTGAAGCTTGGGCCCGAACAAAAACTCAT
spd_0878	GACCTCTGCAATCTCACTGAGTTTAAGAGCTATGCTGGAAACAGCATAGCAAGTTTAAATAAGGCTAGTCCGTTATCAAC TTGAAAAAGTGGCACCGAGTCGGTGCTTTTTTTGAAGCTTGGGCCCGAACAAAAACTCAT
spd_0880	AGAGGATTTTATCAAGATTGGTTTAAGAGCTATGCTGGAAACAGCATAGCAAGTTTAAATAAGGCTAGTCCGTTATCAAC TTGAAAAAGTGGCACCGAGTCGGTGCTTTTTTTGAAGCTTGGGCCCGAACAAAAACTCAT
spd_0902	TGGAGTAGAGATAGCAGCGAGTTTAAGAGCTATGCTGGAAACAGCATAGCAAGTTTAAATAAGGCTAGTCCGTTATCAAC TTGAAAAAGTGGCACCGAGTCGGTGCTTTTTTTGAAGCTTGGGCCCGAACAAAAACTCAT
spd_0906	TGGTGTCTGAAACGACATCAGTTTAAGAGCTATGCTGGAAACAGCATAGCAAGTTTAAATAAGGCTAGTCCGTTATCAAC TTGAAAAAGTGGCACCGAGTCGGTGCTTTTTTTGAAGCTTGGGCCCGAACAAAAACTCAT
spd_0908	AGACCATAAACAGTCTCTGTGTTTAAGAGCTATGCTGGAAACAGCATAGCAAGTTTAAATAAGGCTAGTCCGTTATCAAC TTGAAAAAGTGGCACCGAGTCGGTGCTTTTTTTGAAGCTTGGGCCCGAACAAAAACTCAT
spd_0952	AAGCAAGTAGGGAATCAAGAGTTTAAGAGCTATGCTGGAAACAGCATAGCAAGTTTAAATAAGGCTAGTCCGTTATCAAC TTGAAAAAGTGGCACCGAGTCGGTGCTTTTTTTGAAGCTTGGGCCCGAACAAAAACTCAT
spd_0957	TCCTATGACTTCCACAATGTGTTTAAGAGCTATGCTGGAAACAGCATAGCAAGTTTAAATAAGGCTAGTCCGTTATCAAC TTGAAAAAGTGGCACCGAGTCGGTGCTTTTTTTGAAGCTTGGGCCCGAACAAAAACTCAT
spd_0958	TCCCTTTTTGCTTATGATTAGTTTAAGAGCTATGCTGGAAACAGCATAGCAAGTTTAAATAAGGCTAGTCCGTTATCAAC TTGAAAAAGTGGCACCGAGTCGGTGCTTTTTTTGAAGCTTGGGCCCGAACAAAAACTCAT
spd_0960	GAGAGACTAGAGGAAAAGAGGTTTAAGAGCTATGCTGGAAACAGCATAGCAAGTTTAAATAAGGCTAGTCCGTTATCAAC TTGAAAAAGTGGCACCGAGTCGGTGCTTTTTTTGAAGCTTGGGCCCGAACAAAAACTCAT
spd_0964	GACATATTTTTCACGACGAAGTTTAAGAGCTATGCTGGAAACAGCATAGCAAGTTTAAATAAGGCTAGTCCGTTATCAAC TTGAAAAAGTGGCACCGAGTCGGTGCTTTTTTTGAAGCTTGGGCCCGAACAAAAACTCAT
spd_0965	TCCGCATCTCGGAAAGATATGTTTAAGAGCTATGCTGGAAACAGCATAGCAAGTTTAAATAAGGCTAGTCCGTTATCAAC TTGAAAAAGTGGCACCGAGTCGGTGCTTTTTTTGAAGCTTGGGCCCGAACAAAAACTCAT
spd_0967	ATAGTGATTTCACCTTGCAGGTTTAAGAGCTATGCTGGAAACAGCATAGCAAGTTTAAATAAGGCTAGTCCGTTATCAAC TTGAAAAAGTGGCACCGAGTCGGTGCTTTTTTTGAAGCTTGGGCCCGAACAAAAACTCAT
spd_0970	ACTTCCCACATATCTACGCCGTTTAAGAGCTATGCTGGAAACAGCATAGCAAGTTTAAATAAGGCTAGTCCGTTATCAAC TTGAAAAAGTGGCACCGAGTCGGTGCTTTTTTTGAAGCTTGGGCCCGAACAAAAACTCAT
spd_0973	TTTGCACCGCCTCAGCCTGAGTTTAAGAGCTATGCTGGAAACAGCATAGCAAGTTTAAATAAGGCTAGTCCGTTATCAAC TTGAAAAAGTGGCACCGAGTCGGTGCTTTTTTTGAAGCTTGGGCCCGAACAAAAACTCAT
spd_0979	GAAATAGCAACTGCTGACATGTTTAAGAGCTATGCTGGAAACAGCATAGCAAGTTTAAATAAGGCTAGTCCGTTATCAAC TTGAAAAAGTGGCACCGAGTCGGTGCTTTTTTTGAAGCTTGGGCCCGAACAAAAACTCAT
spd_0980	CAATTTTCTGTGCAATCTCTGTTTAAGAGCTATGCTGGAAACAGCATAGCAAGTTTAAATAAGGCTAGTCCGTTATCAAC TTGAAAAAGTGGCACCGAGTCGGTGCTTTTTTTGAAGCTTGGGCCCGAACAAAAACTCAT
spd_0983	TTGACTCTGCGGTTTTCTATGTTTAAGAGCTATGCTGGAAACAGCATAGCAAGTTTAAATAAGGCTAGTCCGTTATCAAC TTGAAAAAGTGGCACCGAGTCGGTGCTTTTTTTGAAGCTTGGGCCCGAACAAAAACTCAT
spd_0989	ACAGTAGCTCCAGCAACAAGGTTTAAGAGCTATGCTGGAAACAGCATAGCAAGTTTAAATAAGGCTAGTCCGTTATCAAC TTGAAAAAGTGGCACCGAGTCGGTGCTTTTTTTGAAGCTTGGGCCCGAACAAAAACTCAT
spd_0990	ACTCCTCAGCTCGCCATCTTGTTTAAGAGCTATGCTGGAAACAGCATAGCAAGTTTAAATAAGGCTAGTCCGTTATCAAC TTGAAAAAGTGGCACCGAGTCGGTGCTTTTTTTGAAGCTTGGGCCCGAACAAAAACTCAT
spd_0991	GTGTACCACGTTGACGGTAAGTTTAAGAGCTATGCTGGAAACAGCATAGCAAGTTTAAATAAGGCTAGTCCGTTATCAAC TTGAAAAAGTGGCACCGAGTCGGTGCTTTTTTTGAAGCTTGGGCCCGAACAAAAACTCAT
spd_0994	AGAACAACGACTGAATCAGAGTTTAAGAGCTATGCTGGAAACAGCATAGCAAGTTTAAATAAGGCTAGTCCGTTATCAAC TTGAAAAAGTGGCACCGAGTCGGTGCTTTTTTTGAAGCTTGGGCCCGAACAAAAACTCAT
spd_1012	TTGGGTTACCGCGTGAGTCTGTTTAAGAGCTATGCTGGAAACAGCATAGCAAGTTTAAATAAGGCTAGTCCGTTATCAAC TTGAAAAAGTGGCACCGAGTCGGTGCTTTTTTTGAAGCTTGGGCCCGAACAAAAACTCAT
spd_1015	TAATTTCATCTCAGCCTCGTGTTTAAGAGCTATGCTGGAAACAGCATAGCAAGTTTAAATAAGGCTAGTCCGTTATCAAC TTGAAAAAGTGGCACCGAGTCGGTGCTTTTTTTGAAGCTTGGGCCCGAACAAAAACTCAT
spd_1016	AATCTCCTCCTCACTTAAAAGTTTAAGAGCTATGCTGGAAACAGCATAGCAAGTTTAAATAAGGCTAGTCCGTTATCAAC TTGAAAAAGTGGCACCGAGTCGGTGCTTTTTTTGAAGCTTGGGCCCGAACAAAAACTCAT
spd_1019	CGCGCTTTAGACATGTGACCGTTTAAGAGCTATGCTGGAAACAGCATAGCAAGTTTAAATAAGGCTAGTCCGTTATCAAC TTGAAAAAGTGGCACCGAGTCGGTGCTTTTTTTGAAGCTTGGGCCCGAACAAAAACTCAT
spd_1023	TAGTATTCCAGAACATACCAGTTTAAGAGCTATGCTGGAAACAGCATAGCAAGTTTAAATAAGGCTAGTCCGTTATCAAC TTGAAAAAGTGGCACCGAGTCGGTGCTTTTTTTGAAGCTTGGGCCCGAACAAAAACTCAT
spd_1030	ACTTGATCCAAACCAGACTTGTTTAAGAGCTATGCTGGAAACAGCATAGCAAGTTTAAATAAGGCTAGTCCGTTATCAAC TTGAAAAAGTGGCACCGAGTCGGTGCTTTTTTTGAAGCTTGGGCCCGAACAAAAACTCAT
spd_1039	ATAGTCTCAAATGACAAATCGTTTAAGAGCTATGCTGGAAACAGCATAGCAAGTTTAAATAAGGCTAGTCCGTTATCAAC TTGAAAAAGTGGCACCGAGTCGGTGCTTTTTTTGAAGCTTGGGCCCGAACAAAAACTCAT
spd_1040	TACCTGTTTCTGCCACTACGGTTTAAGAGCTATGCTGGAAACAGCATAGCAAGTTTAAATAAGGCTAGTCCGTTATCAAC TTGAAAAAGTGGCACCGAGTCGGTGCTTTTTTTGAAGCTTGGGCCCGAACAAAAACTCAT
spd_1042	GGTTAATTTCGTTATTAAGAGTTTAAGAGCTATGCTGGAAACAGCATAGCAAGTTTAAATAAGGCTAGTCCGTTATCAAC TTGAAAAAGTGGCACCGAGTCGGTGCTTTTTTTGAAGCTTGGGCCCGAACAAAAACTCAT
spd_1043	TTCGATGGCATTCCAGTTAAGTTTAAGAGCTATGCTGGAAACAGCATAGCAAGTTTAAATAAGGCTAGTCCGTTATCAAC TTGAAAAAGTGGCACCGAGTCGGTGCTTTTTTTGAAGCTTGGGCCCGAACAAAAACTCAT
spd_1050	GGCGTTTCAAAGCACCACGTGTTTAAGAGCTATGCTGGAAACAGCATAGCAAGTTTAAATAAGGCTAGTCCGTTATCAAC TTGAAAAAGTGGCACCGAGTCGGTGCTTTTTTTGAAGCTTGGGCCCGAACAAAAACTCAT
spd_1064	ACCAGCCATCACACCTCGCTGTTTAAGAGCTATGCTGGAAACAGCATAGCAAGTTTAAATAAGGCTAGTCCGTTATCAAC TTGAAAAAGTGGCACCGAGTCGGTGCTTTTTTTGAAGCTTGGGCCCGAACAAAAACTCAT
spd_1067	GAATTTCATTTTCAGATACTGTTTAAGAGCTATGCTGGAAACAGCATAGCAAGTTTAAATAAGGCTAGTCCGTTATCAAC TTGAAAAAGTGGCACCGAGTCGGTGCTTTTTTTGAAGCTTGGGCCCGAACAAAAACTCAT
spd_1077	TCGCGCTACGATAACACTCAGTTTAAGAGCTATGCTGGAAACAGCATAGCAAGTTTAAATAAGGCTAGTCCGTTATCAAC TTGAAAAAGTGGCACCGAGTCGGTGCTTTTTTTGAAGCTTGGGCCCGAACAAAAACTCAT
spd_1078	CTACAGCACCATCACCGACAGTTTAAGAGCTATGCTGGAAACAGCATAGCAAGTTTAAATAAGGCTAGTCCGTTATCAAC TTGAAAAAGTGGCACCGAGTCGGTGCTTTTTTTGAAGCTTGGGCCCGAACAAAAACTCAT
spd_1083	CAGATAAAAAGAATTTCCACGTTTAAGAGCTATGCTGGAAACAGCATAGCAAGTTTAAATAAGGCTAGTCCGTTATCAAC TTGAAAAAGTGGCACCGAGTCGGTGCTTTTTTTGAAGCTTGGGCCCGAACAAAAACTCAT
spd_1084	CAGGATAAAGATAAAATCTCGTTTAAGAGCTATGCTGGAAACAGCATAGCAAGTTTAAATAAGGCTAGTCCGTTATCAAC TTGAAAAAGTGGCACCGAGTCGGTGCTTTTTTTGAAGCTTGGGCCCGAACAAAAACTCAT
spd_1085	AACTTGATAATATCCGAGATGTTTAAGAGCTATGCTGGAAACAGCATAGCAAGTTTAAATAAGGCTAGTCCGTTATCAAC TTGAAAAAGTGGCACCGAGTCGGTGCTTTTTTTGAAGCTTGGGCCCGAACAAAAACTCAT
spd_1088	GACGCTATCGATAGCTTCACGTTTAAGAGCTATGCTGGAAACAGCATAGCAAGTTTAAATAAGGCTAGTCCGTTATCAAC TTGAAAAAGTGGCACCGAGTCGGTGCTTTTTTTGAAGCTTGGGCCCGAACAAAAACTCAT
spd_1089	TAAATCTGCCGACTTATAAGGTTTAAGAGCTATGCTGGAAACAGCATAGCAAGTTTAAATAAGGCTAGTCCGTTATCAAC TTGAAAAAGTGGCACCGAGTCGGTGCTTTTTTTGAAGCTTGGGCCCGAACAAAAACTCAT
spd_1096	GCTTGGGGTTGATCTCCTGAGTTTAAGAGCTATGCTGGAAACAGCATAGCAAGTTTAAATAAGGCTAGTCCGTTATCAAC TTGAAAAAGTGGCACCGAGTCGGTGCTTTTTTTGAAGCTTGGGCCCGAACAAAAACTCAT
spd_1100	GGTAGAGCTTGCGTTTAGCCGTTTAAGAGCTATGCTGGAAACAGCATAGCAAGTTTAAATAAGGCTAGTCCGTTATCAAC TTGAAAAAGTGGCACCGAGTCGGTGCTTTTTTTGAAGCTTGGGCCCGAACAAAAACTCAT
spd_1101	TTTACAACTTCTTCGATTTTGTTTAAGAGCTATGCTGGAAACAGCATAGCAAGTTTAAATAAGGCTAGTCCGTTATCAAC TTGAAAAAGTGGCACCGAGTCGGTGCTTTTTTTGAAGCTTGGGCCCGAACAAAAACTCAT
spd_1104	CAACAACTGCCGTCACACCTGTTTAAGAGCTATGCTGGAAACAGCATAGCAAGTTTAAATAAGGCTAGTCCGTTATCAAC TTGAAAAAGTGGCACCGAGTCGGTGCTTTTTTTGAAGCTTGGGCCCGAACAAAAACTCAT
spd_1105	GGCATAACTCGTATGAGTAAGTTTAAGAGCTATGCTGGAAACAGCATAGCAAGTTTAAATAAGGCTAGTCCGTTATCAAC TTGAAAAAGTGGCACCGAGTCGGTGCTTTTTTTGAAGCTTGGGCCCGAACAAAAACTCAT
spd_1120	TCAATCGTCTTGGCCTTAGCGTTTAAGAGCTATGCTGGAAACAGCATAGCAAGTTTAAATAAGGCTAGTCCGTTATCAAC TTGAAAAAGTGGCACCGAGTCGGTGCTTTTTTTGAAGCTTGGGCCCGAACAAAAACTCAT
spd_1123	CAATCCCGCTGCTAAGATGAGTTTAAGAGCTATGCTGGAAACAGCATAGCAAGTTTAAATAAGGCTAGTCCGTTATCAAC TTGAAAAAGTGGCACCGAGTCGGTGCTTTTTTTGAAGCTTGGGCCCGAACAAAAACTCAT
spd_1124	ATACCTGAGAGAAGGCCAAAGTTTAAGAGCTATGCTGGAAACAGCATAGCAAGTTTAAATAAGGCTAGTCCGTTATCAAC TTGAAAAAGTGGCACCGAGTCGGTGCTTTTTTTGAAGCTTGGGCCCGAACAAAAACTCAT
spd_1125	TTCCTCTTCTTGACTAAGTAGTTTAAGAGCTATGCTGGAAACAGCATAGCAAGTTTAAATAAGGCTAGTCCGTTATCAAC TTGAAAAAGTGGCACCGAGTCGGTGCTTTTTTTGAAGCTTGGGCCCGAACAAAAACTCAT
spd_1126	TATTTGACATTGATAAACTTGTTTAAGAGCTATGCTGGAAACAGCATAGCAAGTTTAAATAAGGCTAGTCCGTTATCAAC TTGAAAAAGTGGCACCGAGTCGGTGCTTTTTTTGAAGCTTGGGCCCGAACAAAAACTCAT
spd_1127	CATGCGTGTGCCAGTTCCACGTTTAAGAGCTATGCTGGAAACAGCATAGCAAGTTTAAATAAGGCTAGTCCGTTATCAAC TTGAAAAAGTGGCACCGAGTCGGTGCTTTTTTTGAAGCTTGGGCCCGAACAAAAACTCAT
spd_1128	ACATAGGTTCCAGTTAGGATGTTTAAGAGCTATGCTGGAAACAGCATAGCAAGTTTAAATAAGGCTAGTCCGTTATCAAC TTGAAAAAGTGGCACCGAGTCGGTGCTTTTTTTGAAGCTTGGGCCCGAACAAAAACTCAT
spd_1129	AATTTGTTTGGCATCTTCAAGTTTAAGAGCTATGCTGGAAACAGCATAGCAAGTTTAAATAAGGCTAGTCCGTTATCAAC TTGAAAAAGTGGCACCGAGTCGGTGCTTTTTTTGAAGCTTGGGCCCGAACAAAAACTCAT
spd_1134	ACGCGTAATCGCTCGTTTGAGTTTAAGAGCTATGCTGGAAACAGCATAGCAAGTTTAAATAAGGCTAGTCCGTTATCAAC TTGAAAAAGTGGCACCGAGTCGGTGCTTTTTTTGAAGCTTGGGCCCGAACAAAAACTCAT
spd_1136	TTTCTTGATTACGTGCACGCGTTTAAGAGCTATGCTGGAAACAGCATAGCAAGTTTAAATAAGGCTAGTCCGTTATCAAC TTGAAAAAGTGGCACCGAGTCGGTGCTTTTTTTGAAGCTTGGGCCCGAACAAAAACTCAT
spd_1142	GAATTTCTTTGGTTGCCTCTGTTTAAGAGCTATGCTGGAAACAGCATAGCAAGTTTAAATAAGGCTAGTCCGTTATCAAC TTGAAAAAGTGGCACCGAGTCGGTGCTTTTTTTGAAGCTTGGGCCCGAACAAAAACTCAT
spd_1148	TCAGTCAAGCTTTGGATTAAGTTTAAGAGCTATGCTGGAAACAGCATAGCAAGTTTAAATAAGGCTAGTCCGTTATCAAC TTGAAAAAGTGGCACCGAGTCGGTGCTTTTTTTGAAGCTTGGGCCCGAACAAAAACTCAT
spd_1152	TTCGGTATTACCGGTCATACGTTTAAGAGCTATGCTGGAAACAGCATAGCAAGTTTAAATAAGGCTAGTCCGTTATCAAC TTGAAAAAGTGGCACCGAGTCGGTGCTTTTTTTGAAGCTTGGGCCCGAACAAAAACTCAT
spd_1153	CATATGACGATGAATGATAAGTTTAAGAGCTATGCTGGAAACAGCATAGCAAGTTTAAATAAGGCTAGTCCGTTATCAAC TTGAAAAAGTGGCACCGAGTCGGTGCTTTTTTTGAAGCTTGGGCCCGAACAAAAACTCAT
spd_1154	CAACTGGGCGATATTCTGGAGTTTAAGAGCTATGCTGGAAACAGCATAGCAAGTTTAAATAAGGCTAGTCCGTTATCAAC TTGAAAAAGTGGCACCGAGTCGGTGCTTTTTTTGAAGCTTGGGCCCGAACAAAAACTCAT
spd_1187	TTACAAGGTCGTTCAATTCAGTTTAAGAGCTATGCTGGAAACAGCATAGCAAGTTTAAATAAGGCTAGTCCGTTATCAAC TTGAAAAAGTGGCACCGAGTCGGTGCTTTTTTTGAAGCTTGGGCCCGAACAAAAACTCAT
spd_1188	TTAGAAAATGCTACTGCAGAGTTTAAGAGCTATGCTGGAAACAGCATAGCAAGTTTAAATAAGGCTAGTCCGTTATCAAC TTGAAAAAGTGGCACCGAGTCGGTGCTTTTTTTGAAGCTTGGGCCCGAACAAAAACTCAT
spd_1195	GAAAGGCACACCACTTGCAAGTTTAAGAGCTATGCTGGAAACAGCATAGCAAGTTTAAATAAGGCTAGTCCGTTATCAAC TTGAAAAAGTGGCACCGAGTCGGTGCTTTTTTTGAAGCTTGGGCCCGAACAAAAACTCAT
spd_1197	CTAACTGCTTTAATTGTAAAGTTTAAGAGCTATGCTGGAAACAGCATAGCAAGTTTAAATAAGGCTAGTCCGTTATCAAC TTGAAAAAGTGGCACCGAGTCGGTGCTTTTTTTGAAGCTTGGGCCCGAACAAAAACTCAT
spd_1198	CGTCAAGGCATAACTGACTAGTTTAAGAGCTATGCTGGAAACAGCATAGCAAGTTTAAATAAGGCTAGTCCGTTATCAAC TTGAAAAAGTGGCACCGAGTCGGTGCTTTTTTTGAAGCTTGGGCCCGAACAAAAACTCAT
spd_1199	TACTGCGCCACATTATAGACGTTTAAGAGCTATGCTGGAAACAGCATAGCAAGTTTAAATAAGGCTAGTCCGTTATCAAC TTGAAAAAGTGGCACCGAGTCGGTGCTTTTTTTGAAGCTTGGGCCCGAACAAAAACTCAT
spd_1200	TGGATCCAGATTTGAAACAAGTTTAAGAGCTATGCTGGAAACAGCATAGCAAGTTTAAATAAGGCTAGTCCGTTATCAAC TTGAAAAAGTGGCACCGAGTCGGTGCTTTTTTTGAAGCTTGGGCCCGAACAAAAACTCAT
spd_1201	CAAATCATGTTCTTTACAAAGTTTAAGAGCTATGCTGGAAACAGCATAGCAAGTTTAAATAAGGCTAGTCCGTTATCAAC TTGAAAAAGTGGCACCGAGTCGGTGCTTTTTTTGAAGCTTGGGCCCGAACAAAAACTCAT
spd_1216	CCCAGAAATCAAGCCACATTGTTTAAGAGCTATGCTGGAAACAGCATAGCAAGTTTAAATAAGGCTAGTCCGTTATCAAC TTGAAAAAGTGGCACCGAGTCGGTGCTTTTTTTGAAGCTTGGGCCCGAACAAAAACTCAT
spd_1236	TTACGACATGATGTACAGCTGTTTAAGAGCTATGCTGGAAACAGCATAGCAAGTTTAAATAAGGCTAGTCCGTTATCAAC TTGAAAAAGTGGCACCGAGTCGGTGCTTTTTTTGAAGCTTGGGCCCGAACAAAAACTCAT
spd_1244	ATTTCCTTTTCAAGCAATTCGTTTAAGAGCTATGCTGGAAACAGCATAGCAAGTTTAAATAAGGCTAGTCCGTTATCAAC TTGAAAAAGTGGCACCGAGTCGGTGCTTTTTTTGAAGCTTGGGCCCGAACAAAAACTCAT
spd_1245	TAGTAACCGCACGTTTGAAAGTTTAAGAGCTATGCTGGAAACAGCATAGCAAGTTTAAATAAGGCTAGTCCGTTATCAAC TTGAAAAAGTGGCACCGAGTCGGTGCTTTTTTTGAAGCTTGGGCCCGAACAAAAACTCAT
spd_1250	CTGGTTTGACACCCAGCTCTGTTTAAGAGCTATGCTGGAAACAGCATAGCAAGTTTAAATAAGGCTAGTCCGTTATCAAC TTGAAAAAGTGGCACCGAGTCGGTGCTTTTTTTGAAGCTTGGGCCCGAACAAAAACTCAT
spd_1274	GTGAAATCAGCTGGTTGTACGTTTAAGAGCTATGCTGGAAACAGCATAGCAAGTTTAAATAAGGCTAGTCCGTTATCAAC TTGAAAAAGTGGCACCGAGTCGGTGCTTTTTTTGAAGCTTGGGCCCGAACAAAAACTCAT
spd_1285	GTAGAGTAGGATTCCCTTCAGTTTAAGAGCTATGCTGGAAACAGCATAGCAAGTTTAAATAAGGCTAGTCCGTTATCAAC TTGAAAAAGTGGCACCGAGTCGGTGCTTTTTTTGAAGCTTGGGCCCGAACAAAAACTCAT
spd_1288	AAAAATCAGAACAAGGATGGGTTTAAGAGCTATGCTGGAAACAGCATAGCAAGTTTAAATAAGGCTAGTCCGTTATCAAC TTGAAAAAGTGGCACCGAGTCGGTGCTTTTTTTGAAGCTTGGGCCCGAACAAAAACTCAT
spd_1289	CAAGACAGTCTGTCCTGAAAGTTTAAGAGCTATGCTGGAAACAGCATAGCAAGTTTAAATAAGGCTAGTCCGTTATCAAC TTGAAAAAGTGGCACCGAGTCGGTGCTTTTTTTGAAGCTTGGGCCCGAACAAAAACTCAT
spd_1290	GAATCAATTGCATCAAGTTTGTTTAAGAGCTATGCTGGAAACAGCATAGCAAGTTTAAATAAGGCTAGTCCGTTATCAAC TTGAAAAAGTGGCACCGAGTCGGTGCTTTTTTTGAAGCTTGGGCCCGAACAAAAACTCAT
spd_1298	TGATACATGCTGTACCAGCGGTTTAAGAGCTATGCTGGAAACAGCATAGCAAGTTTAAATAAGGCTAGTCCGTTATCAAC TTGAAAAAGTGGCACCGAGTCGGTGCTTTTTTTGAAGCTTGGGCCCGAACAAAAACTCAT
spd_1304	CTTGGTGTGACAACATAGGCGTTTAAGAGCTATGCTGGAAACAGCATAGCAAGTTTAAATAAGGCTAGTCCGTTATCAAC TTGAAAAAGTGGCACCGAGTCGGTGCTTTTTTTGAAGCTTGGGCCCGAACAAAAACTCAT
spd_1305	TCCAAAATTGTTGCAAAGTAGTTTAAGAGCTATGCTGGAAACAGCATAGCAAGTTTAAATAAGGCTAGTCCGTTATCAAC TTGAAAAAGTGGCACCGAGTCGGTGCTTTTTTTGAAGCTTGGGCCCGAACAAAAACTCAT
spd_1318	ATAGTACCAATGTTAACGTGGTTTAAGAGCTATGCTGGAAACAGCATAGCAAGTTTAAATAAGGCTAGTCCGTTATCAAC TTGAAAAAGTGGCACCGAGTCGGTGCTTTTTTTGAAGCTTGGGCCCGAACAAAAACTCAT
spd_1320	GGCAGTTCCCAAAAATTCAGGTTTAAGAGCTATGCTGGAAACAGCATAGCAAGTTTAAATAAGGCTAGTCCGTTATCAAC TTGAAAAAGTGGCACCGAGTCGGTGCTTTTTTTGAAGCTTGGGCCCGAACAAAAACTCAT
spd_1326	CCCATTTCTGGTAATTTTCTGTTTAAGAGCTATGCTGGAAACAGCATAGCAAGTTTAAATAAGGCTAGTCCGTTATCAAC TTGAAAAAGTGGCACCGAGTCGGTGCTTTTTTTGAAGCTTGGGCCCGAACAAAAACTCAT
spd_1333	AAGGCAAGGTAGGTTGGACTGTTTAAGAGCTATGCTGGAAACAGCATAGCAAGTTTAAATAAGGCTAGTCCGTTATCAAC TTGAAAAAGTGGCACCGAGTCGGTGCTTTTTTTGAAGCTTGGGCCCGAACAAAAACTCAT
spd_1334	GACCATCTGGTGTCACGATCGTTTAAGAGCTATGCTGGAAACAGCATAGCAAGTTTAAATAAGGCTAGTCCGTTATCAAC TTGAAAAAGTGGCACCGAGTCGGTGCTTTTTTTGAAGCTTGGGCCCGAACAAAAACTCAT
spd_1335	GCAAACAAAACGTCTACAACGTTTAAGAGCTATGCTGGAAACAGCATAGCAAGTTTAAATAAGGCTAGTCCGTTATCAAC TTGAAAAAGTGGCACCGAGTCGGTGCTTTTTTTGAAGCTTGGGCCCGAACAAAAACTCAT
spd_1336	TTGACTCGTATTTTTTGTTGGTTTAAGAGCTATGCTGGAAACAGCATAGCAAGTTTAAATAAGGCTAGTCCGTTATCAAC TTGAAAAAGTGGCACCGAGTCGGTGCTTTTTTTGAAGCTTGGGCCCGAACAAAAACTCAT
spd_1337	GTTTCAGTCACATCAAAATTGTTTAAGAGCTATGCTGGAAACAGCATAGCAAGTTTAAATAAGGCTAGTCCGTTATCAAC TTGAAAAAGTGGCACCGAGTCGGTGCTTTTTTTGAAGCTTGGGCCCGAACAAAAACTCAT
spd_1338	TCAAGTACCAATTGGACAAAGTTTAAGAGCTATGCTGGAAACAGCATAGCAAGTTTAAATAAGGCTAGTCCGTTATCAAC TTGAAAAAGTGGCACCGAGTCGGTGCTTTTTTTGAAGCTTGGGCCCGAACAAAAACTCAT
spd_1339	CAATACTTCTGCTTTTTGACGTTTAAGAGCTATGCTGGAAACAGCATAGCAAGTTTAAATAAGGCTAGTCCGTTATCAAC TTGAAAAAGTGGCACCGAGTCGGTGCTTTTTTTGAAGCTTGGGCCCGAACAAAAACTCAT
spd_1340	ACAGGACCAATAGAGATGATGTTTAAGAGCTATGCTGGAAACAGCATAGCAAGTTTAAATAAGGCTAGTCCGTTATCAAC TTGAAAAAGTGGCACCGAGTCGGTGCTTTTTTTGAAGCTTGGGCCCGAACAAAAACTCAT
spd_1341	ACCGACAGATACGCCCATACGTTTAAGAGCTATGCTGGAAACAGCATAGCAAGTTTAAATAAGGCTAGTCCGTTATCAAC TTGAAAAAGTGGCACCGAGTCGGTGCTTTTTTTGAAGCTTGGGCCCGAACAAAAACTCAT
spd_1345	TCCTTTTCCTCAAGGGTCATGTTTAAGAGCTATGCTGGAAACAGCATAGCAAGTTTAAATAAGGCTAGTCCGTTATCAAC TTGAAAAAGTGGCACCGAGTCGGTGCTTTTTTTGAAGCTTGGGCCCGAACAAAAACTCAT
spd_1346	TCAGCTGAAGGTTCATTTGCGTTTAAGAGCTATGCTGGAAACAGCATAGCAAGTTTAAATAAGGCTAGTCCGTTATCAAC TTGAAAAAGTGGCACCGAGTCGGTGCTTTTTTTGAAGCTTGGGCCCGAACAAAAACTCAT
spd_1349	CTGGTGCAACATCAAGGCCAGTTTAAGAGCTATGCTGGAAACAGCATAGCAAGTTTAAATAAGGCTAGTCCGTTATCAAC TTGAAAAAGTGGCACCGAGTCGGTGCTTTTTTTGAAGCTTGGGCCCGAACAAAAACTCAT
spd_1358	AGCAGTCCCCCGTAACATCTGTTTAAGAGCTATGCTGGAAACAGCATAGCAAGTTTAAATAAGGCTAGTCCGTTATCAAC TTGAAAAAGTGGCACCGAGTCGGTGCTTTTTTTGAAGCTTGGGCCCGAACAAAAACTCAT
spd_1359	GGTCAATAATTTCGCGAAAAGTTTAAGAGCTATGCTGGAAACAGCATAGCAAGTTTAAATAAGGCTAGTCCGTTATCAAC TTGAAAAAGTGGCACCGAGTCGGTGCTTTTTTTGAAGCTTGGGCCCGAACAAAAACTCAT
spd_1363	GTGACCAAATACTAGAATCTGTTTAAGAGCTATGCTGGAAACAGCATAGCAAGTTTAAATAAGGCTAGTCCGTTATCAAC TTGAAAAAGTGGCACCGAGTCGGTGCTTTTTTTGAAGCTTGGGCCCGAACAAAAACTCAT
spd_1368	TCCCACGTTCTGAAACGAAAGTTTAAGAGCTATGCTGGAAACAGCATAGCAAGTTTAAATAAGGCTAGTCCGTTATCAAC TTGAAAAAGTGGCACCGAGTCGGTGCTTTTTTTGAAGCTTGGGCCCGAACAAAAACTCAT
spd_1369	TCGCAACTGCTACATTTGATGTTTAAGAGCTATGCTGGAAACAGCATAGCAAGTTTAAATAAGGCTAGTCCGTTATCAAC TTGAAAAAGTGGCACCGAGTCGGTGCTTTTTTTGAAGCTTGGGCCCGAACAAAAACTCAT
spd_1370	TTAGCTTCTTCTTCAATGTTGTTTAAGAGCTATGCTGGAAACAGCATAGCAAGTTTAAATAAGGCTAGTCCGTTATCAAC TTGAAAAAGTGGCACCGAGTCGGTGCTTTTTTTGAAGCTTGGGCCCGAACAAAAACTCAT
spd_1371	TTTCCCTTTTCCTGATTTGTGTTTAAGAGCTATGCTGGAAACAGCATAGCAAGTTTAAATAAGGCTAGTCCGTTATCAAC TTGAAAAAGTGGCACCGAGTCGGTGCTTTTTTTGAAGCTTGGGCCCGAACAAAAACTCAT
spd_1373	TTCCATTTCTAAAACACGGTGTTTAAGAGCTATGCTGGAAACAGCATAGCAAGTTTAAATAAGGCTAGTCCGTTATCAAC TTGAAAAAGTGGCACCGAGTCGGTGCTTTTTTTGAAGCTTGGGCCCGAACAAAAACTCAT
spd_1383	GGCTCTGAGTATAAAACGCTGTTTAAGAGCTATGCTGGAAACAGCATAGCAAGTTTAAATAAGGCTAGTCCGTTATCAAC TTGAAAAAGTGGCACCGAGTCGGTGCTTTTTTTGAAGCTTGGGCCCGAACAAAAACTCAT
spd_1386	AAAGCCTTCTGAAATTCAGAGTTTAAGAGCTATGCTGGAAACAGCATAGCAAGTTTAAATAAGGCTAGTCCGTTATCAAC TTGAAAAAGTGGCACCGAGTCGGTGCTTTTTTTGAAGCTTGGGCCCGAACAAAAACTCAT
spd_1390	GCTCTAGGTTAGCTTCTCCAGTTTAAGAGCTATGCTGGAAACAGCATAGCAAGTTTAAATAAGGCTAGTCCGTTATCAAC TTGAAAAAGTGGCACCGAGTCGGTGCTTTTTTTGAAGCTTGGGCCCGAACAAAAACTCAT
spd_1391	CGTTTTTACCTGCCTAGCACGTTTAAGAGCTATGCTGGAAACAGCATAGCAAGTTTAAATAAGGCTAGTCCGTTATCAAC TTGAAAAAGTGGCACCGAGTCGGTGCTTTTTTTGAAGCTTGGGCCCGAACAAAAACTCAT
spd_1392	AGATTGATAGCTATCGTCCAGTTTAAGAGCTATGCTGGAAACAGCATAGCAAGTTTAAATAAGGCTAGTCCGTTATCAAC TTGAAAAAGTGGCACCGAGTCGGTGCTTTTTTTGAAGCTTGGGCCCGAACAAAAACTCAT
spd_1398	CAGTTCATCCTGCGGATAGTGTTTAAGAGCTATGCTGGAAACAGCATAGCAAGTTTAAATAAGGCTAGTCCGTTATCAAC TTGAAAAAGTGGCACCGAGTCGGTGCTTTTTTTGAAGCTTGGGCCCGAACAAAAACTCAT
spd_1399 (clpX)	TGGAGGAGTTCAATTGGTTTGTTTAAGAGCTATGCTGGAAACAGCATAGCAAGTTTAAATAAGGCTAGTCCGTTATCAAC TTGAAAAAGTGGCACCGAGTCGGTGCTTTTTTTGAAGCTTGGGCCCGAACAAAAACTCAT
spd_1401	AATCAAACCCTCTTCATCCTGTTTAAGAGCTATGCTGGAAACAGCATAGCAAGTTTAAATAAGGCTAGTCCGTTATCAAC TTGAAAAAGTGGCACCGAGTCGGTGCTTTTTTTGAAGCTTGGGCCCGAACAAAAACTCAT
spd_1402	TTTGTTTTTGCCAATGCTACGTTTAAGAGCTATGCTGGAAACAGCATAGCAAGTTTAAATAAGGCTAGTCCGTTATCAAC TTGAAAAAGTGGCACCGAGTCGGTGCTTTTTTTGAAGCTTGGGCCCGAACAAAAACTCAT
spd_1404	TTCCAGTTACCAGCGATAAAGTTTAAGAGCTATGCTGGAAACAGCATAGCAAGTTTAAATAAGGCTAGTCCGTTATCAAC TTGAAAAAGTGGCACCGAGTCGGTGCTTTTTTTGAAGCTTGGGCCCGAACAAAAACTCAT
spd_1405	CAGGGCACTCGGTAAAACCAGTTTAAGAGCTATGCTGGAAACAGCATAGCAAGTTTAAATAAGGCTAGTCCGTTATCAAC TTGAAAAAGTGGCACCGAGTCGGTGCTTTTTTTGAAGCTTGGGCCCGAACAAAAACTCAT
spd_1412	GACGCGTAATAGCGTTGTAAGTTTAAGAGCTATGCTGGAAACAGCATAGCAAGTTTAAATAAGGCTAGTCCGTTATCAAC TTGAAAAAGTGGCACCGAGTCGGTGCTTTTTTTGAAGCTTGGGCCCGAACAAAAACTCAT
spd_1416	GGGAAGAACGCCCAGCAAGAGTTTAAGAGCTATGCTGGAAACAGCATAGCAAGTTTAAATAAGGCTAGTCCGTTATCAAC TTGAAAAAGTGGCACCGAGTCGGTGCTTTTTTTGAAGCTTGGGCCCGAACAAAAACTCAT
spd_1417	GGGGTAATTGCCATCTTTTGGTTTAAGAGCTATGCTGGAAACAGCATAGCAAGTTTAAATAAGGCTAGTCCGTTATCAAC TTGAAAAAGTGGCACCGAGTCGGTGCTTTTTTTGAAGCTTGGGCCCGAACAAAAACTCAT
spd_1428	GTACTCTTACCGCTGGAAGCGTTTAAGAGCTATGCTGGAAACAGCATAGCAAGTTTAAATAAGGCTAGTCCGTTATCAAC TTGAAAAAGTGGCACCGAGTCGGTGCTTTTTTTGAAGCTTGGGCCCGAACAAAAACTCAT
spd_1432	AGTGTGGGTTCCAATAAAACGTTTAAGAGCTATGCTGGAAACAGCATAGCAAGTTTAAATAAGGCTAGTCCGTTATCAAC TTGAAAAAGTGGCACCGAGTCGGTGCTTTTTTTGAAGCTTGGGCCCGAACAAAAACTCAT
spd_1435	AATAGCCCCCTGTGACACAAGTTTAAGAGCTATGCTGGAAACAGCATAGCAAGTTTAAATAAGGCTAGTCCGTTATCAAC TTGAAAAAGTGGCACCGAGTCGGTGCTTTTTTTGAAGCTTGGGCCCGAACAAAAACTCAT
spd_1439	GGTGGTTGATTTCCCAAGTAGTTTAAGAGCTATGCTGGAAACAGCATAGCAAGTTTAAATAAGGCTAGTCCGTTATCAAC TTGAAAAAGTGGCACCGAGTCGGTGCTTTTTTTGAAGCTTGGGCCCGAACAAAAACTCAT
spd_1444	AATTCACGAACAGCGCCATCGTTTAAGAGCTATGCTGGAAACAGCATAGCAAGTTTAAATAAGGCTAGTCCGTTATCAAC TTGAAAAAGTGGCACCGAGTCGGTGCTTTTTTTGAAGCTTGGGCCCGAACAAAAACTCAT
spd_1450	CCTTGTTGGTAATCTTATGCGTTTAAGAGCTATGCTGGAAACAGCATAGCAAGTTTAAATAAGGCTAGTCCGTTATCAAC TTGAAAAAGTGGCACCGAGTCGGTGCTTTTTTTGAAGCTTGGGCCCGAACAAAAACTCAT
spd_1461	TTTCTTTGTAGGAGACACTGGTTTAAGAGCTATGCTGGAAACAGCATAGCAAGTTTAAATAAGGCTAGTCCGTTATCAAC TTGAAAAAGTGGCACCGAGTCGGTGCTTTTTTTGAAGCTTGGGCCCGAACAAAAACTCAT
spd_1463	CAATCGGAACGATACTATGAGTTTAAGAGCTATGCTGGAAACAGCATAGCAAGTTTAAATAAGGCTAGTCCGTTATCAAC TTGAAAAAGTGGCACCGAGTCGGTGCTTTTTTTGAAGCTTGGGCCCGAACAAAAACTCAT
spd_1468	TGTTCCATTCAGACTCACCGGTTTAAGAGCTATGCTGGAAACAGCATAGCAAGTTTAAATAAGGCTAGTCCGTTATCAAC TTGAAAAAGTGGCACCGAGTCGGTGCTTTTTTTGAAGCTTGGGCCCGAACAAAAACTCAT
spd_1472	TTCAGTTTTCCCAAGATTAAGTTTAAGAGCTATGCTGGAAACAGCATAGCAAGTTTAAATAAGGCTAGTCCGTTATCAAC TTGAAAAAGTGGCACCGAGTCGGTGCTTTTTTTGAAGCTTGGGCCCGAACAAAAACTCAT
spd_1479	TTCGTCGACCATACGGTTGAGTTTAAGAGCTATGCTGGAAACAGCATAGCAAGTTTAAATAAGGCTAGTCCGTTATCAAC TTGAAAAAGTGGCACCGAGTCGGTGCTTTTTTTGAAGCTTGGGCCCGAACAAAAACTCAT
spd_1480	TAATTCACCATTTCTCTGCTGTTTAAGAGCTATGCTGGAAACAGCATAGCAAGTTTAAATAAGGCTAGTCCGTTATCAAC TTGAAAAAGTGGCACCGAGTCGGTGCTTTTTTTGAAGCTTGGGCCCGAACAAAAACTCAT
spd_1483	ATTTTTGGCTCCAACAACTTGTTTAAGAGCTATGCTGGAAACAGCATAGCAAGTTTAAATAAGGCTAGTCCGTTATCAAC TTGAAAAAGTGGCACCGAGTCGGTGCTTTTTTTGAAGCTTGGGCCCGAACAAAAACTCAT
spd_1484	GCATGACACTCTCAGCTGAAGTTTAAGAGCTATGCTGGAAACAGCATAGCAAGTTTAAATAAGGCTAGTCCGTTATCAAC TTGAAAAAGTGGCACCGAGTCGGTGCTTTTTTTGAAGCTTGGGCCCGAACAAAAACTCAT
spd_1485	ATCAACTTGGCAATAGGTGTGTTTAAGAGCTATGCTGGAAACAGCATAGCAAGTTTAAATAAGGCTAGTCCGTTATCAAC TTGAAAAAGTGGCACCGAGTCGGTGCTTTTTTTGAAGCTTGGGCCCGAACAAAAACTCAT
spd_1486	TAAGCCGAATCGGAATCGAAGTTTAAGAGCTATGCTGGAAACAGCATAGCAAGTTTAAATAAGGCTAGTCCGTTATCAAC TTGAAAAAGTGGCACCGAGTCGGTGCTTTTTTTGAAGCTTGGGCCCGAACAAAAACTCAT
spd_1508	AGATGAATCAGAGCCTTGGTGTTTAAGAGCTATGCTGGAAACAGCATAGCAAGTTTAAATAAGGCTAGTCCGTTATCAAC TTGAAAAAGTGGCACCGAGTCGGTGCTTTTTTTGAAGCTTGGGCCCGAACAAAAACTCAT
spd_1509	GAAGCGCTCCATTTCCTGAGGTTTAAGAGCTATGCTGGAAACAGCATAGCAAGTTTAAATAAGGCTAGTCCGTTATCAAC TTGAAAAAGTGGCACCGAGTCGGTGCTTTTTTTGAAGCTTGGGCCCGAACAAAAACTCAT
spd_1512	CAGCCATCTTTTCCAGACGAGTTTAAGAGCTATGCTGGAAACAGCATAGCAAGTTTAAATAAGGCTAGTCCGTTATCAAC TTGAAAAAGTGGCACCGAGTCGGTGCTTTTTTTGAAGCTTGGGCCCGAACAAAAACTCAT
spd_1519	TACAATGGCAATAGTTGGTAGTTTAAGAGCTATGCTGGAAACAGCATAGCAAGTTTAAATAAGGCTAGTCCGTTATCAAC TTGAAAAAGTGGCACCGAGTCGGTGCTTTTTTTGAAGCTTGGGCCCGAACAAAAACTCAT
spd_1521	TGGACAAAGGCCGCAACATCGTTTAAGAGCTATGCTGGAAACAGCATAGCAAGTTTAAATAAGGCTAGTCCGTTATCAAC TTGAAAAAGTGGCACCGAGTCGGTGCTTTTTTTGAAGCTTGGGCCCGAACAAAAACTCAT
spd_1522	AGATAAGAAAAACGGTCAATGTTTAAGAGCTATGCTGGAAACAGCATAGCAAGTTTAAATAAGGCTAGTCCGTTATCAAC TTGAAAAAGTGGCACCGAGTCGGTGCTTTTTTTGAAGCTTGGGCCCGAACAAAAACTCAT
spd_1523	GACTTGGTAGCCCCACATTTGTTTAAGAGCTATGCTGGAAACAGCATAGCAAGTTTAAATAAGGCTAGTCCGTTATCAAC TTGAAAAAGTGGCACCGAGTCGGTGCTTTTTTTGAAGCTTGGGCCCGAACAAAAACTCAT
spd_1534	ACATGGTAATGAGTATGCCAGTTTAAGAGCTATGCTGGAAACAGCATAGCAAGTTTAAATAAGGCTAGTCCGTTATCAAC TTGAAAAAGTGGCACCGAGTCGGTGCTTTTTTTGAAGCTTGGGCCCGAACAAAAACTCAT
spd_1536	TTAGCAGCTCGAGGCGCTCTGTTTAAGAGCTATGCTGGAAACAGCATAGCAAGTTTAAATAAGGCTAGTCCGTTATCAAC TTGAAAAAGTGGCACCGAGTCGGTGCTTTTTTTGAAGCTTGGGCCCGAACAAAAACTCAT
spd_1537	TAATTTCAAGACATATTGACGTTTAAGAGCTATGCTGGAAACAGCATAGCAAGTTTAAATAAGGCTAGTCCGTTATCAAC TTGAAAAAGTGGCACCGAGTCGGTGCTTTTTTTGAAGCTTGGGCCCGAACAAAAACTCAT
spd_1542	CGGCAAAAATCTTGCCGATTGTTTAAGAGCTATGCTGGAAACAGCATAGCAAGTTTAAATAAGGCTAGTCCGTTATCAAC TTGAAAAAGTGGCACCGAGTCGGTGCTTTTTTTGAAGCTTGGGCCCGAACAAAAACTCAT
spd_1543	CATAGTGGTTGACATAGTCTGTTTAAGAGCTATGCTGGAAACAGCATAGCAAGTTTAAATAAGGCTAGTCCGTTATCAAC TTGAAAAAGTGGCACCGAGTCGGTGCTTTTTTTGAAGCTTGGGCCCGAACAAAAACTCAT
spd_1545	GACTGTTGCTGAAAAGTCGGGTTTAAGAGCTATGCTGGAAACAGCATAGCAAGTTTAAATAAGGCTAGTCCGTTATCAAC TTGAAAAAGTGGCACCGAGTCGGTGCTTTTTTTGAAGCTTGGGCCCGAACAAAAACTCAT
spd_1546	GGCTGGTCCGTCTGCATCAAGTTTAAGAGCTATGCTGGAAACAGCATAGCAAGTTTAAATAAGGCTAGTCCGTTATCAAC TTGAAAAAGTGGCACCGAGTCGGTGCTTTTTTTGAAGCTTGGGCCCGAACAAAAACTCAT
spd_1547	TCGAGCAAGGTATCAATAGAGTTTAAGAGCTATGCTGGAAACAGCATAGCAAGTTTAAATAAGGCTAGTCCGTTATCAAC TTGAAAAAGTGGCACCGAGTCGGTGCTTTTTTTGAAGCTTGGGCCCGAACAAAAACTCAT
spd_1548	AAAAAACGATTAGTAAGCCTGTTTAAGAGCTATGCTGGAAACAGCATAGCAAGTTTAAATAAGGCTAGTCCGTTATCAAC TTGAAAAAGTGGCACCGAGTCGGTGCTTTTTTTGAAGCTTGGGCCCGAACAAAAACTCAT
spd_1549	AATGACTAAACCAATGATGAGTTTAAGAGCTATGCTGGAAACAGCATAGCAAGTTTAAATAAGGCTAGTCCGTTATCAAC TTGAAAAAGTGGCACCGAGTCGGTGCTTTTTTTGAAGCTTGGGCCCGAACAAAAACTCAT
spd_1559	AGCCTTATCTGTCGTCTGAAGTTTAAGAGCTATGCTGGAAACAGCATAGCAAGTTTAAATAAGGCTAGTCCGTTATCAAC TTGAAAAAGTGGCACCGAGTCGGTGCTTTTTTTGAAGCTTGGGCCCGAACAAAAACTCAT
spd_1560	ACTGCTTCCACAGCAAAATCGTTTAAGAGCTATGCTGGAAACAGCATAGCAAGTTTAAATAAGGCTAGTCCGTTATCAAC TTGAAAAAGTGGCACCGAGTCGGTGCTTTTTTTGAAGCTTGGGCCCGAACAAAAACTCAT
spd_1565	TTGCTCGCTCTGTTGGGCAAGTTTAAGAGCTATGCTGGAAACAGCATAGCAAGTTTAAATAAGGCTAGTCCGTTATCAAC TTGAAAAAGTGGCACCGAGTCGGTGCTTTTTTTGAAGCTTGGGCCCGAACAAAAACTCAT
spd_1567	ATTGGACCTTGCATACGACAGTTTAAGAGCTATGCTGGAAACAGCATAGCAAGTTTAAATAAGGCTAGTCCGTTATCAAC TTGAAAAAGTGGCACCGAGTCGGTGCTTTTTTTGAAGCTTGGGCCCGAACAAAAACTCAT
spd_1594	GTTGGACTCAAACTGCCAAAGTTTAAGAGCTATGCTGGAAACAGCATAGCAAGTTTAAATAAGGCTAGTCCGTTATCAAC TTGAAAAAGTGGCACCGAGTCGGTGCTTTTTTTGAAGCTTGGGCCCGAACAAAAACTCAT
spd_1619	GAAAATGGAATATTGTAATTGTTTAAGAGCTATGCTGGAAACAGCATAGCAAGTTTAAATAAGGCTAGTCCGTTATCAAC TTGAAAAAGTGGCACCGAGTCGGTGCTTTTTTTGAAGCTTGGGCCCGAACAAAAACTCAT
spd_1620	TCGCTTGATTTCATTTCCACGTTTAAGAGCTATGCTGGAAACAGCATAGCAAGTTTAAATAAGGCTAGTCCGTTATCAAC TTGAAAAAGTGGCACCGAGTCGGTGCTTTTTTTGAAGCTTGGGCCCGAACAAAAACTCAT
spd_1626	ACTAGTTAGGGCAGCGTTTAGTTTAAGAGCTATGCTGGAAACAGCATAGCAAGTTTAAATAAGGCTAGTCCGTTATCAAC TTGAAAAAGTGGCACCGAGTCGGTGCTTTTTTTGAAGCTTGGGCCCGAACAAAAACTCAT
spd_1655	AGAGGAGTTCAGCTAACTGGGTTTAAGAGCTATGCTGGAAACAGCATAGCAAGTTTAAATAAGGCTAGTCCGTTATCAAC TTGAAAAAGTGGCACCGAGTCGGTGCTTTTTTTGAAGCTTGGGCCCGAACAAAAACTCAT
spd_1661	CGATTTCTTCATGGGGAAGCGTTTAAGAGCTATGCTGGAAACAGCATAGCAAGTTTAAATAAGGCTAGTCCGTTATCAAC TTGAAAAAGTGGCACCGAGTCGGTGCTTTTTTTGAAGCTTGGGCCCGAACAAAAACTCAT
spd_1663	ATCCCCAATACCGTTTTCAGGTTTAAGAGCTATGCTGGAAACAGCATAGCAAGTTTAAATAAGGCTAGTCCGTTATCAAC TTGAAAAAGTGGCACCGAGTCGGTGCTTTTTTTGAAGCTTGGGCCCGAACAAAAACTCAT
spd_1672	AAAAGGGTAAAAAGATACTTGTTTAAGAGCTATGCTGGAAACAGCATAGCAAGTTTAAATAAGGCTAGTCCGTTATCAAC TTGAAAAAGTGGCACCGAGTCGGTGCTTTTTTTGAAGCTTGGGCCCGAACAAAAACTCAT
spd_1706	CCATGGTGTCCCGCCAAGTTGTTTAAGAGCTATGCTGGAAACAGCATAGCAAGTTTAAATAAGGCTAGTCCGTTATCAAC TTGAAAAAGTGGCACCGAGTCGGTGCTTTTTTTGAAGCTTGGGCCCGAACAAAAACTCAT
spd_1709	ACCACGAACCATGGCTGAACGTTTAAGAGCTATGCTGGAAACAGCATAGCAAGTTTAAATAAGGCTAGTCCGTTATCAAC TTGAAAAAGTGGCACCGAGTCGGTGCTTTTTTTGAAGCTTGGGCCCGAACAAAAACTCAT
spd_1739	CAATTTAAGAGCGTCATTCAGTTTAAGAGCTATGCTGGAAACAGCATAGCAAGTTTAAATAAGGCTAGTCCGTTATCAAC TTGAAAAAGTGGCACCGAGTCGGTGCTTTTTTTGAAGCTTGGGCCCGAACAAAAACTCAT
spd_1741	TTCAGTCGCTTCAATAACCTGTTTAAGAGCTATGCTGGAAACAGCATAGCAAGTTTAAATAAGGCTAGTCCGTTATCAAC TTGAAAAAGTGGCACCGAGTCGGTGCTTTTTTTGAAGCTTGGGCCCGAACAAAAACTCAT
spd_1743	ATGGCCCAAACGCTCCCCTAGTTTAAGAGCTATGCTGGAAACAGCATAGCAAGTTTAAATAAGGCTAGTCCGTTATCAAC TTGAAAAAGTGGCACCGAGTCGGTGCTTTTTTTGAAGCTTGGGCCCGAACAAAAACTCAT
spd_1758	GACTTTACTTGGAGAAGCTAGTTTAAGAGCTATGCTGGAAACAGCATAGCAAGTTTAAATAAGGCTAGTCCGTTATCAAC TTGAAAAAGTGGCACCGAGTCGGTGCTTTTTTTGAAGCTTGGGCCCGAACAAAAACTCAT
spd_1759	CTTCCTTAAGACCGTGGTCTGTTTAAGAGCTATGCTGGAAACAGCATAGCAAGTTTAAATAAGGCTAGTCCGTTATCAAC TTGAAAAAGTGGCACCGAGTCGGTGCTTTTTTTGAAGCTTGGGCCCGAACAAAAACTCAT
spd_1766	TCCAGATGCCCATTTGTCATGTTTAAGAGCTATGCTGGAAACAGCATAGCAAGTTTAAATAAGGCTAGTCCGTTATCAAC TTGAAAAAGTGGCACCGAGTCGGTGCTTTTTTTGAAGCTTGGGCCCGAACAAAAACTCAT
spd_1767	TTGCCTTCTAGTGTCTTGAGGTTTAAGAGCTATGCTGGAAACAGCATAGCAAGTTTAAATAAGGCTAGTCCGTTATCAAC TTGAAAAAGTGGCACCGAGTCGGTGCTTTTTTTGAAGCTTGGGCCCGAACAAAAACTCAT
spd_1773	AAATCCTGTTGGCTGACCTGGTTTAAGAGCTATGCTGGAAACAGCATAGCAAGTTTAAATAAGGCTAGTCCGTTATCAAC TTGAAAAAGTGGCACCGAGTCGGTGCTTTTTTTGAAGCTTGGGCCCGAACAAAAACTCAT
spd_1780	TAATCTGCTGCCAGAATTGAGTTTAAGAGCTATGCTGGAAACAGCATAGCAAGTTTAAATAAGGCTAGTCCGTTATCAAC TTGAAAAAGTGGCACCGAGTCGGTGCTTTTTTTGAAGCTTGGGCCCGAACAAAAACTCAT
spd_1781	CACATAGTAGAAACCTGCCAGTTTAAGAGCTATGCTGGAAACAGCATAGCAAGTTTAAATAAGGCTAGTCCGTTATCAAC TTGAAAAAGTGGCACCGAGTCGGTGCTTTTTTTGAAGCTTGGGCCCGAACAAAAACTCAT
spd_1782	CGTCAGGAAATTTTGCCCGAGTTTAAGAGCTATGCTGGAAACAGCATAGCAAGTTTAAATAAGGCTAGTCCGTTATCAAC TTGAAAAAGTGGCACCGAGTCGGTGCTTTTTTTGAAGCTTGGGCCCGAACAAAAACTCAT
spd_1787	ACCTTCAACCACGATAACTTGTTTAAGAGCTATGCTGGAAACAGCATAGCAAGTTTAAATAAGGCTAGTCCGTTATCAAC TTGAAAAAGTGGCACCGAGTCGGTGCTTTTTTTGAAGCTTGGGCCCGAACAAAAACTCAT
spd_1790	CGCGCACGACGAAGTTTACTGTTTAAGAGCTATGCTGGAAACAGCATAGCAAGTTTAAATAAGGCTAGTCCGTTATCAAC TTGAAAAAGTGGCACCGAGTCGGTGCTTTTTTTGAAGCTTGGGCCCGAACAAAAACTCAT
spd_1791	CTTCTTCCAATACAGGACCAGTTTAAGAGCTATGCTGGAAACAGCATAGCAAGTTTAAATAAGGCTAGTCCGTTATCAAC TTGAAAAAGTGGCACCGAGTCGGTGCTTTTTTTGAAGCTTGGGCCCGAACAAAAACTCAT
spd_1803	CAATCCCGAAAACATGAGATGTTTAAGAGCTATGCTGGAAACAGCATAGCAAGTTTAAATAAGGCTAGTCCGTTATCAAC TTGAAAAAGTGGCACCGAGTCGGTGCTTTTTTTGAAGCTTGGGCCCGAACAAAAACTCAT
spd_1819	TCAACTTGCACTGTTTGTGTGTTTAAGAGCTATGCTGGAAACAGCATAGCAAGTTTAAATAAGGCTAGTCCGTTATCAAC TTGAAAAAGTGGCACCGAGTCGGTGCTTTTTTTGAAGCTTGGGCCCGAACAAAAACTCAT
spd_1820	CTCCAGCTTTCCTTGCGAGTGTTTAAGAGCTATGCTGGAAACAGCATAGCAAGTTTAAATAAGGCTAGTCCGTTATCAAC TTGAAAAAGTGGCACCGAGTCGGTGCTTTTTTTGAAGCTTGGGCCCGAACAAAAACTCAT
spd_1823	CTTCTACGTTTTGGATACGAGTTTAAGAGCTATGCTGGAAACAGCATAGCAAGTTTAAATAAGGCTAGTCCGTTATCAAC TTGAAAAAGTGGCACCGAGTCGGTGCTTTTTTTGAAGCTTGGGCCCGAACAAAAACTCAT
spd_1839	CACACCTGGATGACCTGAGTGTTTAAGAGCTATGCTGGAAACAGCATAGCAAGTTTAAATAAGGCTAGTCCGTTATCAAC TTGAAAAAGTGGCACCGAGTCGGTGCTTTTTTTGAAGCTTGGGCCCGAACAAAAACTCAT
spd_1849	GCTTCAATATCCACTTGGGCGTTTAAGAGCTATGCTGGAAACAGCATAGCAAGTTTAAATAAGGCTAGTCCGTTATCAAC TTGAAAAAGTGGCACCGAGTCGGTGCTTTTTTTGAAGCTTGGGCCCGAACAAAAACTCAT
spd_1851	GGTTTTTCTGGTTTTCTAATGTTTAAGAGCTATGCTGGAAACAGCATAGCAAGTTTAAATAAGGCTAGTCCGTTATCAAC TTGAAAAAGTGGCACCGAGTCGGTGCTTTTTTTGAAGCTTGGGCCCGAACAAAAACTCAT
spd_1853	TTCGCCAATACTTTTTCTTCGTTTAAGAGCTATGCTGGAAACAGCATAGCAAGTTTAAATAAGGCTAGTCCGTTATCAAC TTGAAAAAGTGGCACCGAGTCGGTGCTTTTTTTGAAGCTTGGGCCCGAACAAAAACTCAT
spd_1896	GACTTGGTGCGTAACGTACGGTTTAAGAGCTATGCTGGAAACAGCATAGCAAGTTTAAATAAGGCTAGTCCGTTATCAAC TTGAAAAAGTGGCACCGAGTCGGTGCTTTTTTTGAAGCTTGGGCCCGAACAAAAACTCAT
spd_1897	TGCATGTATTCCACTTCATGGTTTAAGAGCTATGCTGGAAACAGCATAGCAAGTTTAAATAAGGCTAGTCCGTTATCAAC TTGAAAAAGTGGCACCGAGTCGGTGCTTTTTTTGAAGCTTGGGCCCGAACAAAAACTCAT
spd_1898	AAAATAAAAGAAAGAACGACGTTTAAGAGCTATGCTGGAAACAGCATAGCAAGTTTAAATAAGGCTAGTCCGTTATCAAC TTGAAAAAGTGGCACCGAGTCGGTGCTTTTTTTGAAGCTTGGGCCCGAACAAAAACTCAT
spd_1905	TTAAAATAGCCTCTTGGTCCGTTTAAGAGCTATGCTGGAAACAGCATAGCAAGTTTAAATAAGGCTAGTCCGTTATCAAC TTGAAAAAGTGGCACCGAGTCGGTGCTTTTTTTGAAGCTTGGGCCCGAACAAAAACTCAT
spd_1918	CCAAGAACCAGGCCCCAAGAGTTTAAGAGCTATGCTGGAAACAGCATAGCAAGTTTAAATAAGGCTAGTCCGTTATCAAC TTGAAAAAGTGGCACCGAGTCGGTGCTTTTTTTGAAGCTTGGGCCCGAACAAAAACTCAT
spd_1919	GAGTTCCTAGTCCAGCAGCAGTTTAAGAGCTATGCTGGAAACAGCATAGCAAGTTTAAATAAGGCTAGTCCGTTATCAAC TTGAAAAAGTGGCACCGAGTCGGTGCTTTTTTTGAAGCTTGGGCCCGAACAAAAACTCAT
spd_1926	AGAAACTTGACCTTCTTCTAGTTTAAGAGCTATGCTGGAAACAGCATAGCAAGTTTAAATAAGGCTAGTCCGTTATCAAC TTGAAAAAGTGGCACCGAGTCGGTGCTTTTTTTGAAGCTTGGGCCCGAACAAAAACTCAT
spd_1933	GATCCGATTCCGTAAGCTCCGTTTAAGAGCTATGCTGGAAACAGCATAGCAAGTTTAAATAAGGCTAGTCCGTTATCAAC TTGAAAAAGTGGCACCGAGTCGGTGCTTTTTTTGAAGCTTGGGCCCGAACAAAAACTCAT
spd_1941	ACGGCCAACCCATCCTTTCAGTTTAAGAGCTATGCTGGAAACAGCATAGCAAGTTTAAATAAGGCTAGTCCGTTATCAAC TTGAAAAAGTGGCACCGAGTCGGTGCTTTTTTTGAAGCTTGGGCCCGAACAAAAACTCAT
spd_1950	AAAATATCCTGCGTTCCTTTGTTTAAGAGCTATGCTGGAAACAGCATAGCAAGTTTAAATAAGGCTAGTCCGTTATCAAC TTGAAAAAGTGGCACCGAGTCGGTGCTTTTTTTGAAGCTTGGGCCCGAACAAAAACTCAT
spd_1999	CGCTCCATTTTCCCCAGTCAGTTTAAGAGCTATGCTGGAAACAGCATAGCAAGTTTAAATAAGGCTAGTCCGTTATCAAC TTGAAAAAGTGGCACCGAGTCGGTGCTTTTTTTGAAGCTTGGGCCCGAACAAAAACTCAT
spd_2000	CGCTAGTGCAATGACCTATTGTTTAAGAGCTATGCTGGAAACAGCATAGCAAGTTTAAATAAGGCTAGTCCGTTATCAAC TTGAAAAAGTGGCACCGAGTCGGTGCTTTTTTTGAAGCTTGGGCCCGAACAAAAACTCAT
spd_2022 (clpC)	AAAATGTCCAGCAACCATGTGTTTAAGAGCTATGCTGGAAACAGCATAGCAAGTTTAAATAAGGCTAGTCCGTTATCAAC TTGAAAAAGTGGCACCGAGTCGGTGCTTTTTTTGAAGCTTGGGCCCGAACAAAAACTCAT
spd_2029	TTCTTTGATTTTTTTCATCTGTTTAAGAGCTATGCTGGAAACAGCATAGCAAGTTTAAATAAGGCTAGTCCGTTATCAAC TTGAAAAAGTGGCACCGAGTCGGTGCTTTTTTTGAAGCTTGGGCCCGAACAAAAACTCAT
spd_2030	TGCTCAGCTAAGATATCTTGGTTTAAGAGCTATGCTGGAAACAGCATAGCAAGTTTAAATAAGGCTAGTCCGTTATCAAC TTGAAAAAGTGGCACCGAGTCGGTGCTTTTTTTGAAGCTTGGGCCCGAACAAAAACTCAT
spd_2041	TTTTTTAGCGTCCATAACACGTTTAAGAGCTATGCTGGAAACAGCATAGCAAGTTTAAATAAGGCTAGTCCGTTATCAAC TTGAAAAAGTGGCACCGAGTCGGTGCTTTTTTTGAAGCTTGGGCCCGAACAAAAACTCAT
spd_2042	TAGGATTCCAGCGACGAGTTGTTTAAGAGCTATGCTGGAAACAGCATAGCAAGTTTAAATAAGGCTAGTCCGTTATCAAC TTGAAAAAGTGGCACCGAGTCGGTGCTTTTTTTGAAGCTTGGGCCCGAACAAAAACTCAT
spd_2043	CTGATACTTGCTCCTGAATTGTTTAAGAGCTATGCTGGAAACAGCATAGCAAGTTTAAATAAGGCTAGTCCGTTATCAAC TTGAAAAAGTGGCACCGAGTCGGTGCTTTTTTTGAAGCTTGGGCCCGAACAAAAACTCAT
spd_2044	GCCCAGAAGCTGGCTAATATGTTTAAGAGCTATGCTGGAAACAGCATAGCAAGTTTAAATAAGGCTAGTCCGTTATCAAC TTGAAAAAGTGGCACCGAGTCGGTGCTTTTTTTGAAGCTTGGGCCCGAACAAAAACTCAT
spd_2045	ACAGAATCAAACCACTGAAAGTTTAAGAGCTATGCTGGAAACAGCATAGCAAGTTTAAATAAGGCTAGTCCGTTATCAAC TTGAAAAAGTGGCACCGAGTCGGTGCTTTTTTTGAAGCTTGGGCCCGAACAAAAACTCAT
spd_2054	AGTTCGATGACTACGCGTTAGTTTAAGAGCTATGCTGGAAACAGCATAGCAAGTTTAAATAAGGCTAGTCCGTTATCAAC TTGAAAAAGTGGCACCGAGTCGGTGCTTTTTTTGAAGCTTGGGCCCGAACAAAAACTCAT
spd_2055	GGCAACACATGACTTTCAGCGTTTAAGAGCTATGCTGGAAACAGCATAGCAAGTTTAAATAAGGCTAGTCCGTTATCAAC TTGAAAAAGTGGCACCGAGTCGGTGCTTTTTTTGAAGCTTGGGCCCGAACAAAAACTCAT
spd_2056	CATGATCTGTCAAGGCTTGTGTTTAAGAGCTATGCTGGAAACAGCATAGCAAGTTTAAATAAGGCTAGTCCGTTATCAAC TTGAAAAAGTGGCACCGAGTCGGTGCTTTTTTTGAAGCTTGGGCCCGAACAAAAACTCAT
