# Supplementary material for: High‐throughput CRISPRi phenotyping identifies new essential genes in Streptococcus pneumoniae
Source: Mol Syst Biol. 2017 May 10;13(5):931. doi: 10.15252/msb.20167449 (PMC5448163; doi:10.15252/msb.20167449)
Supplement: Supplementary file 6 — Dataset EV4 [file MSB-13-931-s006.xlsx]

## Sheet: Legend of Dataset EV4
Dataset EV4: The primers used in this paper. Sheet sgRNA_cloning shows the information of primers used for construction of sgRNAs. Sheet Others shows the the information of primers used for construction of other mutants.

## Sheet: sgRNA_cloning
Primers for round PCR
Primer name	Sequence (5'-3')	Notes
sgRNA-Promoter_ phosphorylated	TATAGTTATTATACCAGGGGGACAGTGC	5' phosphorylated
sgRNA_spd_0218_rpoA_fw*	agaGTACCGTAGCCACGTTCAAGGTTTAAGAGCTATGCTGGAAACAG
sgRNA_spd_0305_ftsL_fw*	agaAATAAGAGTGGTTACAGCAAGTTTAAGAGCTATGCTGGAAACAG
sgRNA_spd_1077_gyrA_fw*	agaTCGCGCTACGATAACACTCAGTTTAAGAGCTATGCTGGAAACAG
sgRNA_spd_1486_penA_fw*	agaTAAGCCGAATCGGAATCGAAGTTTAAGAGCTATGCTGGAAACAG
sgRNA_spd_1619_fw*	agaGAAAATGGAATATTGTAATTGTTTAAGAGCTATGCTGGAAACAG
sgRNA_spd_1401_folA_fw*	accaatcaaaccctcttcatcctGTTTAAGAGCTATGCTGGAAACAG
sgRNA_spd_1345_greA*	TCCTTTTCCTCAAGGGTCATGTTTAAGAGCTATGCTGGAAACAG
Primers for Infusion cloning
1. Primers for plasmid linearization
Primer name	Sequence (5'-3')	Description
sgRNA_inF_plasmid_linearize_R	TATAGTTATTATACCAGGGGGACAGTGC	Forward primer to amplify linearized vector from pPEPX-P3_sgRNAluc.
sgRNA_inF_plasmid_linearize_F	GTTTAAGAGCTATGCTGGAAACAGC	Reverse primer to amplify linearized vector from pPEPX-P3_sgRNAluc.
2. Primers for introducing sgRNAs (potentially essential genes)
Targeted gene	Reverse Primer (5'-3')	Forward primers (5'-3')
spd_1401 (folA)*	GCATAGCTCTTAAACAGGATGAAGAGGGTTTGATTTATAGTTATTATACC	GGTATAATAACTATAAATCAAACCCTCTTCATCCTGTTTAAGAGCTATGC
spd_0659 (ftsE)*	GCATAGCTCTTAAACGGGGAATTTGCTTACATCGTTATAGTTATTATACC	GGTATAATAACTATAACGATGTAAGCAAATTCCCCGTTTAAGAGCTATGC
spd_1318 (tuf)*	GCATAGCTCTTAAACCACGTTAACATTGGTACTATTATAGTTATTATACC	GGTATAATAACTATAATAGTACCAATGTTAACGTGGTTTAAGAGCTATGC	All the red * highlighted genes are invovled in preliminary studies before sgRNA libary construction
spd_0001	GCATAGCTCTTAAACTGTATGATTTCTATGCTATTTATAGTTATTATACC	GGTATAATAACTATAAATAGCATAGAAATCATACAGTTTAAGAGCTATGC
spd_0008	GCATAGCTCTTAAACACGTCGTCGCTACCTGATGATATAGTTATTATACC	GGTATAATAACTATATCATCAGGTAGCGACGACGTGTTTAAGAGCTATGC
spd_0033	GCATAGCTCTTAAACTTTCTTCTAATAAAGAATTGTATAGTTATTATACC	GGTATAATAACTATACAATTCTTTATTAGAAGAAAGTTTAAGAGCTATGC
spd_0038	GCATAGCTCTTAAACTTTTAAGAATGCGGCTGGTTTATAGTTATTATACC	GGTATAATAACTATAAACCAGCCGCATTCTTAAAAGTTTAAGAGCTATGC
spd_0127	GCATAGCTCTTAAACAAGATTACAAGGATGTGGTTTATAGTTATTATACC	GGTATAATAACTATAAACCACATCCTTGTAATCTTGTTTAAGAGCTATGC
spd_0170	GCATAGCTCTTAAACAAATTACTGCCAAATACATTTATAGTTATTATACC	GGTATAATAACTATAAATGTATTTGGCAGTAATTTGTTTAAGAGCTATGC
spd_0175	GCATAGCTCTTAAACGGTACTTGGATCAATCTCGTTATAGTTATTATACC	GGTATAATAACTATAACGAGATTGATCCAAGTACCGTTTAAGAGCTATGC
spd_0213	GCATAGCTCTTAAACGGTGTGAATGCCAATAGCTTTATAGTTATTATACC	GGTATAATAACTATAAAGCTATTGGCATTCACACCGTTTAAGAGCTATGC
spd_0214	GCATAGCTCTTAAACGGTGCAGGTAAGGGAACTCATATAGTTATTATACC	GGTATAATAACTATATGAGTTCCCTTACCTGCACCGTTTAAGAGCTATGC
spd_0215	GCATAGCTCTTAAACAATGCAATGTTTACGGTTGATATAGTTATTATACC	GGTATAATAACTATATCAACCGTAAACATTGCATTGTTTAAGAGCTATGC
spd_0241	GCATAGCTCTTAAACTCCTCAGTATTTACGTGAATTATAGTTATTATACC	GGTATAATAACTATAATTCACGTAAATACTGAGGAGTTTAAGAGCTATGC
spd_0243	GCATAGCTCTTAAACACACAGGTTCCTGCTCATATTATAGTTATTATACC	GGTATAATAACTATAATATGAGCAGGAACCTGTGTGTTTAAGAGCTATGC
spd_0244	GCATAGCTCTTAAACAGGATTTACAGAAAAGAACCTATAGTTATTATACC	GGTATAATAACTATAGGTTCTTTTCTGTAAATCCTGTTTAAGAGCTATGC
spd_0246	GCATAGCTCTTAAACATCCCAACGCTTCGCGAAATTATAGTTATTATACC	GGTATAATAACTATAATTTCGCGAAGCGTTGGGATGTTTAAGAGCTATGC
spd_0248	GCATAGCTCTTAAACTGGCTATGATTCTGCGGGAATATAGTTATTATACC	GGTATAATAACTATATTCCCGCAGAATCATAGCCAGTTTAAGAGCTATGC
spd_0253	GCATAGCTCTTAAACGTAAAACAACAACTACTGAGTATAGTTATTATACC	GGTATAATAACTATACTCAGTAGTTGTTGTTTTACGTTTAAGAGCTATGC
spd_0270	GCATAGCTCTTAAACCATTTTGGCTTGGAACGAATTATAGTTATTATACC	GGTATAATAACTATAATTCGTTCCAAGCCAAAATGGTTTAAGAGCTATGC
spd_0271	GCATAGCTCTTAAACGCTCGTGTAGCCCGTATGTATATAGTTATTATACC	GGTATAATAACTATATACATACGGGCTACACGAGCGTTTAAGAGCTATGC
spd_0272	GCATAGCTCTTAAACATCATGGTCTTTTTCCTAGTTATAGTTATTATACC	GGTATAATAACTATAACTAGGAAAAAGACCATGATGTTTAAGAGCTATGC
spd_0306	GCATAGCTCTTAAACTTATGCGACCAAAAATCGGATATAGTTATTATACC	GGTATAATAACTATATCCGATTTTTGGTCGCATAAGTTTAAGAGCTATGC
spd_0307	GCATAGCTCTTAAACTCAGTGCTGGAATTGTGACATATAGTTATTATACC	GGTATAATAACTATATGTCACAATTCCAGCACTGAGTTTAAGAGCTATGC
spd_0343	GCATAGCTCTTAAACTAATGGGTCGTAACCTTGCCTATAGTTATTATACC	GGTATAATAACTATAGGCAAGGTTACGACCCATTAGTTTAAGAGCTATGC
spd_0344	GCATAGCTCTTAAACGAAAGAGCAGTATCGGGTTGTATAGTTATTATACC	GGTATAATAACTATACAACCCGATACTGCTCTTTCGTTTAAGAGCTATGC
spd_0346	GCATAGCTCTTAAACGCCATTTCCCTGCCTCTTTTTATAGTTATTATACC	GGTATAATAACTATAAAAAGAGGCAGGGAAATGGCGTTTAAGAGCTATGC
spd_0347	GCATAGCTCTTAAACGTGACAGTACGTTCCTACGCTATAGTTATTATACC	GGTATAATAACTATAGCGTAGGAACGTACTGTCACGTTTAAGAGCTATGC
spd_0348	GCATAGCTCTTAAACGGGCAGTTAGCTTTGATAAATATAGTTATTATACC	GGTATAATAACTATATTTATCAAAGCTAACTGCCCGTTTAAGAGCTATGC
spd_0349	GCATAGCTCTTAAACCTATGCCCTTGAGCAGAAAATATAGTTATTATACC	GGTATAATAACTATATTTTCTGCTCAAGGGCATAGGTTTAAGAGCTATGC
spd_0367	GCATAGCTCTTAAACGATTCTGTCATTACTAGCTTTATAGTTATTATACC	GGTATAATAACTATAAAGCTAGTAATGACAGAATCGTTTAAGAGCTATGC
spd_0375	GCATAGCTCTTAAACAAGCTAAGCGCAACAAGGAATATAGTTATTATACC	GGTATAATAACTATATTCCTTGTTGCGCTTAGCTTGTTTAAGAGCTATGC
spd_0380	GCATAGCTCTTAAACGAGCAAGTGGTTACAAATCATATAGTTATTATACC	GGTATAATAACTATATGATTTGTAACCACTTGCTCGTTTAAGAGCTATGC
spd_0381	GCATAGCTCTTAAACAATCGAAGCAGAAAATGACTTATAGTTATTATACC	GGTATAATAACTATAAGTCATTTTCTGCTTCGATTGTTTAAGAGCTATGC
spd_0383	GCATAGCTCTTAAACTTTTATTTGCTGGTCAAGGTTATAGTTATTATACC	GGTATAATAACTATAACCTTGACCAGCAAATAAAAGTTTAAGAGCTATGC
spd_0384	GCATAGCTCTTAAACTCGCCCACAAGTTTGCTCAATATAGTTATTATACC	GGTATAATAACTATATTGAGCAAACTTGTGGGCGAGTTTAAGAGCTATGC
spd_0385	GCATAGCTCTTAAACATCGGAAATACACCAGAAGATATAGTTATTATACC	GGTATAATAACTATATCTTCTGGTGTATTTCCGATGTTTAAGAGCTATGC
spd_0386	GCATAGCTCTTAAACGTCAAGTTTGAGAGAATTTTTATAGTTATTATACC	GGTATAATAACTATAAAAATTCTCTCAAACTTGACGTTTAAGAGCTATGC
spd_0387	GCATAGCTCTTAAACACCGTTATCCTATGCTTCTATATAGTTATTATACC	GGTATAATAACTATATAGAAGCATAGGATAACGGTGTTTAAGAGCTATGC
spd_0389	GCATAGCTCTTAAACATCGTTCGGTTAGGGAAAAATATAGTTATTATACC	GGTATAATAACTATATTTTTCCCTAACCGAACGATGTTTAAGAGCTATGC
spd_0390	GCATAGCTCTTAAACTGGACTTTGCGACAGGCATTTATAGTTATTATACC	GGTATAATAACTATAAATGCCTGTCGCAAAGTCCAGTTTAAGAGCTATGC
spd_0396	GCATAGCTCTTAAACCGTAGAGCTCAACACCAATTTATAGTTATTATACC	GGTATAATAACTATAAATTGGTGTTGAGCTCTACGGTTTAAGAGCTATGC
spd_0397	GCATAGCTCTTAAACTGTCTCTAAGGAAATTTCTGTATAGTTATTATACC	GGTATAATAACTATACAGAAATTTCCTTAGAGACAGTTTAAGAGCTATGC
spd_0398	GCATAGCTCTTAAACTTGCGACCACCTTGTCTAAGTATAGTTATTATACC	GGTATAATAACTATACTTAGACAAGGTGGTCGCAAGTTTAAGAGCTATGC
spd_0403	GCATAGCTCTTAAACGTTCCAGATGGAGATACTGGTATAGTTATTATACC	GGTATAATAACTATACCAGTATCTCCATCTGGAACGTTTAAGAGCTATGC
spd_0441	GCATAGCTCTTAAACTGGAACATCAAACAGCGATATATAGTTATTATACC	GGTATAATAACTATATATCGCTGTTTGATGTTCCAGTTTAAGAGCTATGC
spd_0445	GCATAGCTCTTAAACCGTTCGTGTTGACTTCAACGTATAGTTATTATACC	GGTATAATAACTATACGTTGAAGTCAACACGAACGGTTTAAGAGCTATGC
spd_0479	GCATAGCTCTTAAACCATTTTGGAAGAAGACAAGATATAGTTATTATACC	GGTATAATAACTATATCTTGTCTTCTTCCAAAATGGTTTAAGAGCTATGC
spd_0480	GCATAGCTCTTAAACTTTGCGCAAGTCTGTTGTGTTATAGTTATTATACC	GGTATAATAACTATAACACAACAGACTTGCGCAAAGTTTAAGAGCTATGC
spd_0482	GCATAGCTCTTAAACGCTTTAAGCCTGCAGCTGCTTATAGTTATTATACC	GGTATAATAACTATAAGCAGCTGCAGGCTTAAAGCGTTTAAGAGCTATGC
spd_0494	GCATAGCTCTTAAACAAAATGGCTTGATGCTGATGTATAGTTATTATACC	GGTATAATAACTATACATCAGCATCAAGCCATTTTGTTTAAGAGCTATGC
spd_0515	GCATAGCTCTTAAACTGTCTCGTGATTTGCGAGAATATAGTTATTATACC	GGTATAATAACTATATTCTCGCAAATCACGAGACAGTTTAAGAGCTATGC
spd_0526	GCATAGCTCTTAAACGTGACAACGGTTATGCAGTTTATAGTTATTATACC	GGTATAATAACTATAAACTGCATAACCGTTGTCACGTTTAAGAGCTATGC
spd_0532	GCATAGCTCTTAAACACTTATGAATGGCAGTTTGCTATAGTTATTATACC	GGTATAATAACTATAGCAAACTGCCATTCATAAGTGTTTAAGAGCTATGC
spd_0581	GCATAGCTCTTAAACAAGTACAAGGATGGGACTGTTATAGTTATTATACC	GGTATAATAACTATAACAGTCCCATCCTTGTACTTGTTTAAGAGCTATGC
spd_0586	GCATAGCTCTTAAACTCTAAAGCCCGCAACGTTTCTATAGTTATTATACC	GGTATAATAACTATAGAAACGTTGCGGGCTTTAGAGTTTAAGAGCTATGC
spd_0598	GCATAGCTCTTAAACAGTCTGGTGAATCTGCAGCTTATAGTTATTATACC	GGTATAATAACTATAAGCTGCAGATTCACCAGACTGTTTAAGAGCTATGC
spd_0599	GCATAGCTCTTAAACTCAATCTTTTGTTAATGCCCTATAGTTATTATACC	GGTATAATAACTATAGGGCATTAACAAAAGATTGAGTTTAAGAGCTATGC
spd_0620	GCATAGCTCTTAAACGCAGATCGTTCGCCGTGAAATATAGTTATTATACC	GGTATAATAACTATATTTCACGGCGAACGATCTGCGTTTAAGAGCTATGC
spd_0660	GCATAGCTCTTAAACTTTATTTGAAGCCTTAAAAATATAGTTATTATACC	GGTATAATAACTATATTTTTAAGGCTTCAAATAAAGTTTAAGAGCTATGC
spd_0663	GCATAGCTCTTAAACTGAAGGAGTTAAAATTTACATATAGTTATTATACC	GGTATAATAACTATATGTAAATTTTAACTCCTTCAGTTTAAGAGCTATGC
spd_0664	GCATAGCTCTTAAACGATAAGATTGCAGACCAAATTATAGTTATTATACC	GGTATAATAACTATAATTTGGTCTGCAATCTTATCGTTTAAGAGCTATGC
spd_0666	GCATAGCTCTTAAACTTGAAGAAAGTCAGAAGTTGTATAGTTATTATACC	GGTATAATAACTATACAACTTCTGACTTTCTTCAAGTTTAAGAGCTATGC
spd_0678	GCATAGCTCTTAAACAACAGTGACCATCGCTAGCCTATAGTTATTATACC	GGTATAATAACTATAGGCTAGCGATGGTCACTGTTGTTTAAGAGCTATGC
spd_0679	GCATAGCTCTTAAACTCTTTCCAGAGATGTTTTCTTATAGTTATTATACC	GGTATAATAACTATAAGAAAACATCTCTGGAAAGAGTTTAAGAGCTATGC
spd_0709	GCATAGCTCTTAAACGTCAAATTCAAGTTTTAGAGTATAGTTATTATACC	GGTATAATAACTATACTCTAAAACTTGAATTTGACGTTTAAGAGCTATGC
spd_0710	GCATAGCTCTTAAACGTAAATGATGAAGTAGAAGCTATAGTTATTATACC	GGTATAATAACTATAGCTTCTACTTCATCATTTACGTTTAAGAGCTATGC
spd_0721	GCATAGCTCTTAAACAATTGCAGGGGCAGTTGGCTTATAGTTATTATACC	GGTATAATAACTATAAGCCAACTGCCCCTGCAATTGTTTAAGAGCTATGC
spd_0733	GCATAGCTCTTAAACACGAATTTTTACATTTTGAATATAGTTATTATACC	GGTATAATAACTATATTCAAAATGTAAAAATTCGTGTTTAAGAGCTATGC
spd_0745	GCATAGCTCTTAAACAGCCTATCTGCTGGGTTCGATATAGTTATTATACC	GGTATAATAACTATATCGAACCCAGCAGATAGGCTGTTTAAGAGCTATGC
spd_0748	GCATAGCTCTTAAACTGGAGGACATCATGGGAGAGTATAGTTATTATACC	GGTATAATAACTATACTCTCCCATGATGTCCTCCAGTTTAAGAGCTATGC
spd_0762	GCATAGCTCTTAAACGACCCTGAAAACAGGAGAAATATAGTTATTATACC	GGTATAATAACTATATTTCTCCTGTTTTCAGGGTCGTTTAAGAGCTATGC
spd_0764	GCATAGCTCTTAAACATTTTAGATCAGATTGTCAATATAGTTATTATACC	GGTATAATAACTATATTGACAATCTGATCTAAAATGTTTAAGAGCTATGC
spd_0765	GCATAGCTCTTAAACTTATATGGCAGTGGTAGCAGTATAGTTATTATACC	GGTATAATAACTATACTGCTACCACTGCCATATAAGTTTAAGAGCTATGC
spd_0766	GCATAGCTCTTAAACATTGACCTTGGTGAATATAATATAGTTATTATACC	GGTATAATAACTATATTATATTCACCAAGGTCAATGTTTAAGAGCTATGC
spd_0774	GCATAGCTCTTAAACTCTAAAGCAGAACTGGAAAGTATAGTTATTATACC	GGTATAATAACTATACTTTCCAGTTCTGCTTTAGAGTTTAAGAGCTATGC
spd_0788	GCATAGCTCTTAAACTTGCTAGGGCTTGAAATGACTATAGTTATTATACC	GGTATAATAACTATAGTCATTTCAAGCCCTAGCAAGTTTAAGAGCTATGC
spd_0789	GCATAGCTCTTAAACGGTATGAACGCTGCCATCCGTATAGTTATTATACC	GGTATAATAACTATACGGATGGCAGCGTTCATACCGTTTAAGAGCTATGC
spd_0790	GCATAGCTCTTAAACGCGGTAGAAATCCGTGGTGGTATAGTTATTATACC	GGTATAATAACTATACCACCACGGATTTCTACCGCGTTTAAGAGCTATGC
spd_0825	GCATAGCTCTTAAACGTGTTTTAGAGGCTCTGCTATATAGTTATTATACC	GGTATAATAACTATATAGCAGAGCCTCTAAAACACGTTTAAGAGCTATGC
spd_0827	GCATAGCTCTTAAACAACAGTTATTGGTAACCTTGTATAGTTATTATACC	GGTATAATAACTATACAAGGTTACCAATAACTGTTGTTTAAGAGCTATGC
spd_0834	GCATAGCTCTTAAACAGTATAAACGTATTTTAATCTATAGTTATTATACC	GGTATAATAACTATAGATTAAAATACGTTTATACTGTTTAAGAGCTATGC
spd_0835	GCATAGCTCTTAAACAATCTCACCAATCACTTGCTTATAGTTATTATACC	GGTATAATAACTATAAGCAAGTGATTGGTGAGATTGTTTAAGAGCTATGC
spd_0847	GCATAGCTCTTAAACTAGCAAAGCAAGACTTATTCTATAGTTATTATACC	GGTATAATAACTATAGAATAAGTCTTGCTTTGCTAGTTTAAGAGCTATGC
spd_0859	GCATAGCTCTTAAACACGCAGTCGTCCACCAACTATATAGTTATTATACC	GGTATAATAACTATATAGTTGGTGGACGACTGCGTGTTTAAGAGCTATGC
spd_0874	GCATAGCTCTTAAACTTATTTTAGCAGCGGGTAAATATAGTTATTATACC	GGTATAATAACTATATTTACCCGCTGCTAAAATAAGTTTAAGAGCTATGC
spd_0906	GCATAGCTCTTAAACTGATGTCGTTTCAGACACCATATAGTTATTATACC	GGTATAATAACTATATGGTGTCTGAAACGACATCAGTTTAAGAGCTATGC
spd_0952	GCATAGCTCTTAAACTCTTGATTCCCTACTTGCTTTATAGTTATTATACC	GGTATAATAACTATAAAGCAAGTAGGGAATCAAGAGTTTAAGAGCTATGC
spd_0957	GCATAGCTCTTAAACACATTGTGGAAGTCATAGGATATAGTTATTATACC	GGTATAATAACTATATCCTATGACTTCCACAATGTGTTTAAGAGCTATGC
spd_0958	GCATAGCTCTTAAACTAATCATAAGCAAAAAGGGATATAGTTATTATACC	GGTATAATAACTATATCCCTTTTTGCTTATGATTAGTTTAAGAGCTATGC
spd_0964	GCATAGCTCTTAAACTTCGTCGTGAAAAATATGTCTATAGTTATTATACC	GGTATAATAACTATAGACATATTTTTCACGACGAAGTTTAAGAGCTATGC
spd_0965	GCATAGCTCTTAAACATATCTTTCCGAGATGCGGATATAGTTATTATACC	GGTATAATAACTATATCCGCATCTCGGAAAGATATGTTTAAGAGCTATGC
spd_0970	GCATAGCTCTTAAACGGCGTAGATATGTGGGAAGTTATAGTTATTATACC	GGTATAATAACTATAACTTCCCACATATCTACGCCGTTTAAGAGCTATGC
spd_0979	GCATAGCTCTTAAACATGTCAGCAGTTGCTATTTCTATAGTTATTATACC	GGTATAATAACTATAGAAATAGCAACTGCTGACATGTTTAAGAGCTATGC
spd_0983	GCATAGCTCTTAAACATAGAAAACCGCAGAGTCAATATAGTTATTATACC	GGTATAATAACTATATTGACTCTGCGGTTTTCTATGTTTAAGAGCTATGC
spd_0990	GCATAGCTCTTAAACAAGATGGCGAGCTGAGGAGTTATAGTTATTATACC	GGTATAATAACTATAACTCCTCAGCTCGCCATCTTGTTTAAGAGCTATGC
spd_1012	GCATAGCTCTTAAACAGACTCACGCGGTAACCCAATATAGTTATTATACC	GGTATAATAACTATATTGGGTTACCGCGTGAGTCTGTTTAAGAGCTATGC
spd_1015	GCATAGCTCTTAAACACGAGGCTGAGATGAAATTATATAGTTATTATACC	GGTATAATAACTATATAATTTCATCTCAGCCTCGTGTTTAAGAGCTATGC
spd_1019	GCATAGCTCTTAAACGGTCACATGTCTAAAGCGCGTATAGTTATTATACC	GGTATAATAACTATACGCGCTTTAGACATGTGACCGTTTAAGAGCTATGC
spd_1040	GCATAGCTCTTAAACCGTAGTGGCAGAAACAGGTATATAGTTATTATACC	GGTATAATAACTATATACCTGTTTCTGCCACTACGGTTTAAGAGCTATGC
spd_1089	GCATAGCTCTTAAACCTTATAAGTCGGCAGATTTATATAGTTATTATACC	GGTATAATAACTATATAAATCTGCCGACTTATAAGGTTTAAGAGCTATGC
spd_1100	GCATAGCTCTTAAACGGCTAAACGCAAGCTCTACCTATAGTTATTATACC	GGTATAATAACTATAGGTAGAGCTTGCGTTTAGCCGTTTAAGAGCTATGC
spd_1123	GCATAGCTCTTAAACTCATCTTAGCAGCGGGATTGTATAGTTATTATACC	GGTATAATAACTATACAATCCCGCTGCTAAGATGAGTTTAAGAGCTATGC
spd_1125	GCATAGCTCTTAAACTACTTAGTCAAGAAGAGGAATATAGTTATTATACC	GGTATAATAACTATATTCCTCTTCTTGACTAAGTAGTTTAAGAGCTATGC
spd_1127	GCATAGCTCTTAAACGTGGAACTGGCACACGCATGTATAGTTATTATACC	GGTATAATAACTATACATGCGTGTGCCAGTTCCACGTTTAAGAGCTATGC
spd_1128	GCATAGCTCTTAAACATCCTAACTGGAACCTATGTTATAGTTATTATACC	GGTATAATAACTATAACATAGGTTCCAGTTAGGATGTTTAAGAGCTATGC
spd_1129	GCATAGCTCTTAAACTTGAAGATGCCAAACAAATTTATAGTTATTATACC	GGTATAATAACTATAAATTTGTTTGGCATCTTCAAGTTTAAGAGCTATGC
spd_1199	GCATAGCTCTTAAACGTCTATAATGTGGCGCAGTATATAGTTATTATACC	GGTATAATAACTATATACTGCGCCACATTATAGACGTTTAAGAGCTATGC
spd_1236	GCATAGCTCTTAAACAGCTGTACATCATGTCGTAATATAGTTATTATACC	GGTATAATAACTATATTACGACATGATGTACAGCTGTTTAAGAGCTATGC
spd_1244	GCATAGCTCTTAAACGAATTGCTTGAAAAGGAAATTATAGTTATTATACC	GGTATAATAACTATAATTTCCTTTTCAAGCAATTCGTTTAAGAGCTATGC
spd_1250	GCATAGCTCTTAAACAGAGCTGGGTGTCAAACCAGTATAGTTATTATACC	GGTATAATAACTATACTGGTTTGACACCCAGCTCTGTTTAAGAGCTATGC
spd_1285	GCATAGCTCTTAAACTGAAGGGAATCCTACTCTACTATAGTTATTATACC	GGTATAATAACTATAGTAGAGTAGGATTCCCTTCAGTTTAAGAGCTATGC
spd_1289	GCATAGCTCTTAAACTTTCAGGACAGACTGTCTTGTATAGTTATTATACC	GGTATAATAACTATACAAGACAGTCTGTCCTGAAAGTTTAAGAGCTATGC
spd_1290	GCATAGCTCTTAAACAAACTTGATGCAATTGATTCTATAGTTATTATACC	GGTATAATAACTATAGAATCAATTGCATCAAGTTTGTTTAAGAGCTATGC
spd_1304	GCATAGCTCTTAAACGCCTATGTTGTCACACCAAGTATAGTTATTATACC	GGTATAATAACTATACTTGGTGTGACAACATAGGCGTTTAAGAGCTATGC
spd_1305	GCATAGCTCTTAAACTACTTTGCAACAATTTTGGATATAGTTATTATACC	GGTATAATAACTATATCCAAAATTGTTGCAAAGTAGTTTAAGAGCTATGC
spd_1318	GCATAGCTCTTAAACCACGTTAACATTGGTACTATTATAGTTATTATACC	GGTATAATAACTATAATAGTACCAATGTTAACGTGGTTTAAGAGCTATGC
spd_1334	GCATAGCTCTTAAACGATCGTGACACCAGATGGTCTATAGTTATTATACC	GGTATAATAACTATAGACCATCTGGTGTCACGATCGTTTAAGAGCTATGC
spd_1335	GCATAGCTCTTAAACGTTGTAGACGTTTTGTTTGCTATAGTTATTATACC	GGTATAATAACTATAGCAAACAAAACGTCTACAACGTTTAAGAGCTATGC
spd_1336	GCATAGCTCTTAAACCAACAAAAAATACGAGTCAATATAGTTATTATACC	GGTATAATAACTATATTGACTCGTATTTTTTGTTGGTTTAAGAGCTATGC
spd_1337	GCATAGCTCTTAAACAATTTTGATGTGACTGAAACTATAGTTATTATACC	GGTATAATAACTATAGTTTCAGTCACATCAAAATTGTTTAAGAGCTATGC
spd_1338	GCATAGCTCTTAAACTTTGTCCAATTGGTACTTGATATAGTTATTATACC	GGTATAATAACTATATCAAGTACCAATTGGACAAAGTTTAAGAGCTATGC
spd_1339	GCATAGCTCTTAAACGTCAAAAAGCAGAAGTATTGTATAGTTATTATACC	GGTATAATAACTATACAATACTTCTGCTTTTTGACGTTTAAGAGCTATGC
spd_1340	GCATAGCTCTTAAACATCATCTCTATTGGTCCTGTTATAGTTATTATACC	GGTATAATAACTATAACAGGACCAATAGAGATGATGTTTAAGAGCTATGC
spd_1341	GCATAGCTCTTAAACGTATGGGCGTATCTGTCGGTTATAGTTATTATACC	GGTATAATAACTATAACCGACAGATACGCCCATACGTTTAAGAGCTATGC
spd_1359	GCATAGCTCTTAAACTTTTCGCGAAATTATTGACCTATAGTTATTATACC	GGTATAATAACTATAGGTCAATAATTTCGCGAAAAGTTTAAGAGCTATGC
spd_1369	GCATAGCTCTTAAACATCAAATGTAGCAGTTGCGATATAGTTATTATACC	GGTATAATAACTATATCGCAACTGCTACATTTGATGTTTAAGAGCTATGC
spd_1383	GCATAGCTCTTAAACAGCGTTTTATACTCAGAGCCTATAGTTATTATACC	GGTATAATAACTATAGGCTCTGAGTATAAAACGCTGTTTAAGAGCTATGC
spd_1386	GCATAGCTCTTAAACTCTGAATTTCAGAAGGCTTTTATAGTTATTATACC	GGTATAATAACTATAAAAGCCTTCTGAAATTCAGAGTTTAAGAGCTATGC
spd_1390	GCATAGCTCTTAAACTGGAGAAGCTAACCTAGAGCTATAGTTATTATACC	GGTATAATAACTATAGCTCTAGGTTAGCTTCTCCAGTTTAAGAGCTATGC
spd_1392	GCATAGCTCTTAAACTGGACGATAGCTATCAATCTTATAGTTATTATACC	GGTATAATAACTATAAGATTGATAGCTATCGTCCAGTTTAAGAGCTATGC
spd_1398	GCATAGCTCTTAAACACTATCCGCAGGATGAACTGTATAGTTATTATACC	GGTATAATAACTATACAGTTCATCCTGCGGATAGTGTTTAAGAGCTATGC
spd_1399	GCATAGCTCTTAAACATTGAACTCCTCCATATCTTTATAGTTATTATACC	GGTATAATAACTATAAAGATATGGAGGAGTTCAATGTTTAAGAGCTATGC
spd_1401	GCATAGCTCTTAAACAGGATGAAGAGGGTTTGATTTATAGTTATTATACC	GGTATAATAACTATAAATCAAACCCTCTTCATCCTGTTTAAGAGCTATGC
spd_1402	GCATAGCTCTTAAACGTAGCATTGGCAAAAACAAATATAGTTATTATACC	GGTATAATAACTATATTTGTTTTTGCCAATGCTACGTTTAAGAGCTATGC
spd_1404	GCATAGCTCTTAAACTTTATCGCTGGTAACTGGAATATAGTTATTATACC	GGTATAATAACTATATTCCAGTTACCAGCGATAAAGTTTAAGAGCTATGC
spd_1405	GCATAGCTCTTAAACTGGTTTTACCGAGTGCCCTGTATAGTTATTATACC	GGTATAATAACTATACAGGGCACTCGGTAAAACCAGTTTAAGAGCTATGC
spd_1432	GCATAGCTCTTAAACGTTTTATTGGAACCCACACTTATAGTTATTATACC	GGTATAATAACTATAAGTGTGGGTTCCAATAAAACGTTTAAGAGCTATGC
spd_1435	GCATAGCTCTTAAACTTGTGTCACAGGGGGCTATTTATAGTTATTATACC	GGTATAATAACTATAAATAGCCCCCTGTGACACAAGTTTAAGAGCTATGC
spd_1444	GCATAGCTCTTAAACGATGGCGCTGTTCGTGAATTTATAGTTATTATACC	GGTATAATAACTATAAATTCACGAACAGCGCCATCGTTTAAGAGCTATGC
spd_1472	GCATAGCTCTTAAACTTAATCTTGGGAAAACTGAATATAGTTATTATACC	GGTATAATAACTATATTCAGTTTTCCCAAGATTAAGTTTAAGAGCTATGC
spd_1479	GCATAGCTCTTAAACTCAACCGTATGGTCGACGAATATAGTTATTATACC	GGTATAATAACTATATTCGTCGACCATACGGTTGAGTTTAAGAGCTATGC
spd_1480	GCATAGCTCTTAAACAGCAGAGAAATGGTGAATTATATAGTTATTATACC	GGTATAATAACTATATAATTCACCATTTCTCTGCTGTTTAAGAGCTATGC
spd_1483	GCATAGCTCTTAAACAAGTTGTTGGAGCCAAAAATTATAGTTATTATACC	GGTATAATAACTATAATTTTTGGCTCCAACAACTTGTTTAAGAGCTATGC
spd_1508	GCATAGCTCTTAAACACCAAGGCTCTGATTCATCTTATAGTTATTATACC	GGTATAATAACTATAAGATGAATCAGAGCCTTGGTGTTTAAGAGCTATGC
spd_1519	GCATAGCTCTTAAACTACCAACTATTGCCATTGTATATAGTTATTATACC	GGTATAATAACTATATACAATGGCAATAGTTGGTAGTTTAAGAGCTATGC
spd_1521	GCATAGCTCTTAAACGATGTTGCGGCCTTTGTCCATATAGTTATTATACC	GGTATAATAACTATATGGACAAAGGCCGCAACATCGTTTAAGAGCTATGC
spd_1522	GCATAGCTCTTAAACATTGACCGTTTTTCTTATCTTATAGTTATTATACC	GGTATAATAACTATAAGATAAGAAAAACGGTCAATGTTTAAGAGCTATGC
spd_1536	GCATAGCTCTTAAACAGAGCGCCTCGAGCTGCTAATATAGTTATTATACC	GGTATAATAACTATATTAGCAGCTCGAGGCGCTCTGTTTAAGAGCTATGC
spd_1537	GCATAGCTCTTAAACGTCAATATGTCTTGAAATTATATAGTTATTATACC	GGTATAATAACTATATAATTTCAAGACATATTGACGTTTAAGAGCTATGC
spd_1545	GCATAGCTCTTAAACCCGACTTTTCAGCAACAGTCTATAGTTATTATACC	GGTATAATAACTATAGACTGTTGCTGAAAAGTCGGGTTTAAGAGCTATGC
spd_1548	GCATAGCTCTTAAACAGGCTTACTAATCGTTTTTTTATAGTTATTATACC	GGTATAATAACTATAAAAAAACGATTAGTAAGCCTGTTTAAGAGCTATGC
spd_1559	GCATAGCTCTTAAACTTCAGACGACAGATAAGGCTTATAGTTATTATACC	GGTATAATAACTATAAGCCTTATCTGTCGTCTGAAGTTTAAGAGCTATGC
spd_1620	GCATAGCTCTTAAACGTGGAAATGAAATCAAGCGATATAGTTATTATACC	GGTATAATAACTATATCGCTTGATTTCATTTCCACGTTTAAGAGCTATGC
spd_1626	GCATAGCTCTTAAACTAAACGCTGCCCTAACTAGTTATAGTTATTATACC	GGTATAATAACTATAACTAGTTAGGGCAGCGTTTAGTTTAAGAGCTATGC
spd_1739	GCATAGCTCTTAAACTGAATGACGCTCTTAAATTGTATAGTTATTATACC	GGTATAATAACTATACAATTTAAGAGCGTCATTCAGTTTAAGAGCTATGC
spd_1787	GCATAGCTCTTAAACAAGTTATCGTGGTTGAAGGTTATAGTTATTATACC	GGTATAATAACTATAACCTTCAACCACGATAACTTGTTTAAGAGCTATGC
spd_1820	GCATAGCTCTTAAACACTCGCAAGGAAAGCTGGAGTATAGTTATTATACC	GGTATAATAACTATACTCCAGCTTTCCTTGCGAGTGTTTAAGAGCTATGC
spd_1823	GCATAGCTCTTAAACTCGTATCCAAAACGTAGAAGTATAGTTATTATACC	GGTATAATAACTATACTTCTACGTTTTGGATACGAGTTTAAGAGCTATGC
spd_1851	GCATAGCTCTTAAACATTAGAAAACCAGAAAAACCTATAGTTATTATACC	GGTATAATAACTATAGGTTTTTCTGGTTTTCTAATGTTTAAGAGCTATGC
spd_1896	GCATAGCTCTTAAACCGTACGTTACGCACCAAGTCTATAGTTATTATACC	GGTATAATAACTATAGACTTGGTGCGTAACGTACGGTTTAAGAGCTATGC
spd_1905	GCATAGCTCTTAAACGGACCAAGAGGCTATTTTAATATAGTTATTATACC	GGTATAATAACTATATTAAAATAGCCTCTTGGTCCGTTTAAGAGCTATGC
spd_1926	GCATAGCTCTTAAACTAGAAGAAGGTCAAGTTTCTTATAGTTATTATACC	GGTATAATAACTATAAGAAACTTGACCTTCTTCTAGTTTAAGAGCTATGC
spd_1950	GCATAGCTCTTAAACAAAGGAACGCAGGATATTTTTATAGTTATTATACC	GGTATAATAACTATAAAAATATCCTGCGTTCCTTTGTTTAAGAGCTATGC
spd_2029	GCATAGCTCTTAAACAGATGAAAAAAATCAAAGAATATAGTTATTATACC	GGTATAATAACTATATTCTTTGATTTTTTTCATCTGTTTAAGAGCTATGC
spd_2030	GCATAGCTCTTAAACCAAGATATCTTAGCTGAGCATATAGTTATTATACC	GGTATAATAACTATATGCTCAGCTAAGATATCTTGGTTTAAGAGCTATGC
spd_2041	GCATAGCTCTTAAACGTGTTATGGACGCTAAAAAATATAGTTATTATACC	GGTATAATAACTATATTTTTTAGCGTCCATAACACGTTTAAGAGCTATGC
spd_2045	GCATAGCTCTTAAACTTTCAGTGGTTTGATTCTGTTATAGTTATTATACC	GGTATAATAACTATAACAGAATCAAACCACTGAAAGTTTAAGAGCTATGC
spd_0002	GCATAGCTCTTAAACTTCCTATTTTATCAACTGTCTATAGTTATTATACC	GGTATAATAACTATAGACAGTTGATAAAATAGGAAGTTTAAGAGCTATGC
spd_0005	GCATAGCTCTTAAACAATTACTTGTAGGTTTGGGATATAGTTATTATACC	GGTATAATAACTATATCCCAAACCTACAAGTAATTGTTTAAGAGCTATGC
spd_0011	GCATAGCTCTTAAACTGTTTCTATTTAAGGTATTGTATAGTTATTATACC	GGTATAATAACTATACAATACCTTAAATAGAAACAGTTTAAGAGCTATGC
spd_0013	GCATAGCTCTTAAACTGTGACAGGATTCCAGTATTTATAGTTATTATACC	GGTATAATAACTATAAATACTGGAATCCTGTCACAGTTTAAGAGCTATGC
spd_0024	GCATAGCTCTTAAACAATGGGGTGATGAAGGTAAATATAGTTATTATACC	GGTATAATAACTATATTTACCTTCATCACCCCATTGTTTAAGAGCTATGC
spd_0042	GCATAGCTCTTAAACGTTATTCAGCCCTTGGTGCTTATAGTTATTATACC	GGTATAATAACTATAAGCACCAAGGGCTGAATAACGTTTAAGAGCTATGC
spd_0043	GCATAGCTCTTAAACTCGTTGAGGGTGTCAATCAATATAGTTATTATACC	GGTATAATAACTATATTGATTGACACCCTCAACGAGTTTAAGAGCTATGC
spd_0062	GCATAGCTCTTAAACTTACTCTCGCCCTGAGATGGTATAGTTATTATACC	GGTATAATAACTATACCATCTCAGGGCGAGAGTAAGTTTAAGAGCTATGC
spd_0083	GCATAGCTCTTAAACTCTTGGAAACAAGCTCGTCGTATAGTTATTATACC	GGTATAATAACTATACGACGAGCTTGTTTCCAAGAGTTTAAGAGCTATGC
spd_0099	GCATAGCTCTTAAACTCATTGTATCTTATATCTTATATAGTTATTATACC	GGTATAATAACTATATAAGATATAAGATACAATGAGTTTAAGAGCTATGC
spd_0111	GCATAGCTCTTAAACGAAATTAGCTAAATTTGATGTATAGTTATTATACC	GGTATAATAACTATACATCAAATTTAGCTAATTTCGTTTAAGAGCTATGC
spd_0129	GCATAGCTCTTAAACCTAGCCGTATGGGCTGTAAGTATAGTTATTATACC	GGTATAATAACTATACTTACAGCCCATACGGCTAGGTTTAAGAGCTATGC
spd_0130	GCATAGCTCTTAAACACACTCTTAAACCTGAAGAATATAGTTATTATACC	GGTATAATAACTATATTCTTCAGGTTTAAGAGTGTGTTTAAGAGCTATGC
spd_0131	GCATAGCTCTTAAACACGCCGTGAAACAACACGCATATAGTTATTATACC	GGTATAATAACTATATGCGTGTTGTTTCACGGCGTGTTTAAGAGCTATGC
spd_0136	GCATAGCTCTTAAACGTGATGAGACCAGTGTCGCCTATAGTTATTATACC	GGTATAATAACTATAGGCGACACTGGTCTCATCACGTTTAAGAGCTATGC
spd_0176	GCATAGCTCTTAAACCGAGACAAGTTGGTTGTCGTTATAGTTATTATACC	GGTATAATAACTATAACGACAACCAACTTGTCTCGGTTTAAGAGCTATGC
spd_0192	GCATAGCTCTTAAACTATCCGTTTGAAAGCTTACGTATAGTTATTATACC	GGTATAATAACTATACGTAAGCTTTCAAACGGATAGTTTAAGAGCTATGC
spd_0193	GCATAGCTCTTAAACTGTAACAGTTATTGAAGCAATATAGTTATTATACC	GGTATAATAACTATATTGCTTCAATAACTGTTACAGTTTAAGAGCTATGC
spd_0194	GCATAGCTCTTAAACAACTGGTAAAGAAGCTGGCCTATAGTTATTATACC	GGTATAATAACTATAGGCCAGCTTCTTTACCAGTTGTTTAAGAGCTATGC
spd_0195	GCATAGCTCTTAAACGTCATCACTGAAAGCTCAATTATAGTTATTATACC	GGTATAATAACTATAATTGAGCTTTCAGTGATGACGTTTAAGAGCTATGC
spd_0196	GCATAGCTCTTAAACACAACAAACGGTCGCCGTAATATAGTTATTATACC	GGTATAATAACTATATTACGGCGACCGTTTGTTGTGTTTAAGAGCTATGC
spd_0197	GCATAGCTCTTAAACTTCGTCGATGAGCATTTGATTATAGTTATTATACC	GGTATAATAACTATAATCAAATGCTCATCGACGAAGTTTAAGAGCTATGC
spd_0198	GCATAGCTCTTAAACCGTAAATCACGTCTTGTTCTTATAGTTATTATACC	GGTATAATAACTATAAGAACAAGACGTGATTTACGGTTTAAGAGCTATGC
spd_0199	GCATAGCTCTTAAACATTGGTATGCGTGTCGGCATTATAGTTATTATACC	GGTATAATAACTATAATGCCGACACGCATACCAATGTTTAAGAGCTATGC
spd_0200	GCATAGCTCTTAAACAAACGTGTTAAACACCGTCGTATAGTTATTATACC	GGTATAATAACTATACGACGGTGTTTAACACGTTTGTTTAAGAGCTATGC
spd_0201	GCATAGCTCTTAAACAGCTGCTACTGGTCAATTGGTATAGTTATTATACC	GGTATAATAACTATACCAATTGACCAGTAGCAGCTGTTTAAGAGCTATGC
spd_0202	GCATAGCTCTTAAACCCCAGTCTATGGTAAACGTATATAGTTATTATACC	GGTATAATAACTATATACGTTTACCATAGACTGGGGTTTAAGAGCTATGC
spd_0203	GCATAGCTCTTAAACGGTGGTGCGGTTAAAAAAGGTATAGTTATTATACC	GGTATAATAACTATACCTTTTTTAACCGCACCACCGTTTAAGAGCTATGC
spd_0204	GCATAGCTCTTAAACTACTGCCCTTCCAAAAGTAATATAGTTATTATACC	GGTATAATAACTATATTACTTTTGGAAGGGCAGTAGTTTAAGAGCTATGC
spd_0205	GCATAGCTCTTAAACGCTTTGACAGAACAATTCAATATAGTTATTATACC	GGTATAATAACTATATTGAATTGTTCTGTCAAAGCGTTTAAGAGCTATGC
spd_0206	GCATAGCTCTTAAACTTATGCTGAAAAACGTGCTGTATAGTTATTATACC	GGTATAATAACTATACAGCACGTTTTTCAGCATAAGTTTAAGAGCTATGC
spd_0207	GCATAGCTCTTAAACAATCGCAGACTTCCTAACTCTATAGTTATTATACC	GGTATAATAACTATAGAGTTAGGAAGTCTGCGATTGTTTAAGAGCTATGC
spd_0208	GCATAGCTCTTAAACGCTGGTGTTGAACTCGCTAATATAGTTATTATACC	GGTATAATAACTATATTAGCGAGTTCAACACCAGCGTTTAAGAGCTATGC
spd_0209	GCATAGCTCTTAAACGATAAAAACAAACTCCGCCATATAGTTATTATACC	GGTATAATAACTATATGGCGGAGTTTGTTTTTATCGTTTAAGAGCTATGC
spd_0210	GCATAGCTCTTAAACTGTTACAAAAGTTGTTAAAGTATAGTTATTATACC	GGTATAATAACTATACTTTAACAACTTTTGTAACAGTTTAAGAGCTATGC
spd_0211	GCATAGCTCTTAAACATCGGACGCATTCCATCACATATAGTTATTATACC	GGTATAATAACTATATGTGATGGAATGCGTCCGATGTTTAAGAGCTATGC
spd_0212	GCATAGCTCTTAAACGCAGAAGGTTCTCGTAAAGTTATAGTTATTATACC	GGTATAATAACTATAACTTTACGAGAACCTTCTGCGTTTAAGAGCTATGC
spd_0216	GCATAGCTCTTAAACAATGACAAACGCGTAGTAATTATAGTTATTATACC	GGTATAATAACTATAATTACTACGCGTTTGTCATTGTTTAAGAGCTATGC
spd_0217	GCATAGCTCTTAAACACACGTAAACGTCGTGTGAATATAGTTATTATACC	GGTATAATAACTATATTCACACGACGTTTACGTGTGTTTAAGAGCTATGC
spd_0219	GCATAGCTCTTAAACTAAACTAGGACGCACTAGCTTATAGTTATTATACC	GGTATAATAACTATAAGCTAGTGCGTCCTAGTTTAGTTTAAGAGCTATGC
spd_0238	GCATAGCTCTTAAACAAGTTTTATGCGCTTGATATTATAGTTATTATACC	GGTATAATAACTATAATATCAAGCGCATAAAACTTGTTTAAGAGCTATGC
spd_0251	GCATAGCTCTTAAACACAATTAACCAATTGGTTCGTATAGTTATTATACC	GGTATAATAACTATACGAACCAATTGGTTAATTGTGTTTAAGAGCTATGC
spd_0252	GCATAGCTCTTAAACAAACGTGACGTATTGCCAGATATAGTTATTATACC	GGTATAATAACTATATCTGGCAATACGTCACGTTTGTTTAAGAGCTATGC
spd_0254	GCATAGCTCTTAAACGCTGAAATGAGACAGGCTCCTATAGTTATTATACC	GGTATAATAACTATAGGAGCCTGTCTCATTTCAGCGTTTAAGAGCTATGC
spd_0274	GCATAGCTCTTAAACGGCCAAGTTGAACGTAAATGTATAGTTATTATACC	GGTATAATAACTATACATTTACGTTCAACTTGGCCGTTTAAGAGCTATGC
spd_0275	GCATAGCTCTTAAACTGTTCCAGGAACTGGTAAAATATAGTTATTATACC	GGTATAATAACTATATTTTACCAGTTCCTGGAACAGTTTAAGAGCTATGC
spd_0304	GCATAGCTCTTAAACCGAAACGATTGATATGCTTGTATAGTTATTATACC	GGTATAATAACTATACAAGCATATCAATCGTTTCGGTTTAAGAGCTATGC
spd_0319	GCATAGCTCTTAAACTAATCCAGAGTTTTCTTATTTATAGTTATTATACC	GGTATAATAACTATAAATAAGAAAACTCTGGATTAGTTTAAGAGCTATGC
spd_0324	GCATAGCTCTTAAACGGTCATTGTTACGATTAGTTTATAGTTATTATACC	GGTATAATAACTATAAACTAATCGTAACAATGACCGTTTAAGAGCTATGC
spd_0328	GCATAGCTCTTAAACGTCTGTATCCACTTACTCGATATAGTTATTATACC	GGTATAATAACTATATCGAGTAAGTGGATACAGACGTTTAAGAGCTATGC
spd_0330	GCATAGCTCTTAAACTTATGTTTACGAGAACTTTCTATAGTTATTATACC	GGTATAATAACTATAGAAAGTTCTCGTAAACATAAGTTTAAGAGCTATGC
spd_0331	GCATAGCTCTTAAACATTAGGAACGGAACTTCGCTTATAGTTATTATACC	GGTATAATAACTATAAGCGAAGTTCCGTTCCTAATGTTTAAGAGCTATGC
spd_0337	GCATAGCTCTTAAACCATAAAGTTTCATCACAAAATATAGTTATTATACC	GGTATAATAACTATATTTTGTGATGAAACTTTATGGTTTAAGAGCTATGC
spd_0339	GCATAGCTCTTAAACTGGCTATAATAAAGTAGAAGTATAGTTATTATACC	GGTATAATAACTATACTTCTACTTTATTATAGCCAGTTTAAGAGCTATGC
spd_0350	GCATAGCTCTTAAACGTCTTCTGACAGGAGCTCTGTATAGTTATTATACC	GGTATAATAACTATACAGAGCTCCTGTCAGAAGACGTTTAAGAGCTATGC
spd_0378	GCATAGCTCTTAAACTACCTTGAACCGTCCTGAGGTATAGTTATTATACC	GGTATAATAACTATACCTCAGGACGGTTCAAGGTAGTTTAAGAGCTATGC
spd_0382	GCATAGCTCTTAAACATTTTCCAAGGAGGGATGGCTATAGTTATTATACC	GGTATAATAACTATAGCCATCCCTCCTTGGAAAATGTTTAAGAGCTATGC
spd_0393	GCATAGCTCTTAAACCTATTAGAATCTAGACGCCATATAGTTATTATACC	GGTATAATAACTATATGGCGTCTAGATTCTAATAGGTTTAAGAGCTATGC
spd_0394	GCATAGCTCTTAAACCACGTGTACTTGAAAAAATCTATAGTTATTATACC	GGTATAATAACTATAGATTTTTTCAAGTACACGTGGTTTAAGAGCTATGC
spd_0395	GCATAGCTCTTAAACTTGAAACAGCTGACGGCAAATATAGTTATTATACC	GGTATAATAACTATATTTGCCGTCAGCTGTTTCAAGTTTAAGAGCTATGC
spd_0402	GCATAGCTCTTAAACTCGTAGGTGGAGCAGCAACTTATAGTTATTATACC	GGTATAATAACTATAAGTTGCTGCTCCACCTACGAGTTTAAGAGCTATGC
spd_0417	GCATAGCTCTTAAACATTTCCAGTACAGGTCACTTTATAGTTATTATACC	GGTATAATAACTATAAAGTGACCTGTACTGGAAATGTTTAAGAGCTATGC
spd_0460	GCATAGCTCTTAAACAGAAGGGAACCGCACAACTCTATAGTTATTATACC	GGTATAATAACTATAGAGTTGTGCGGTTCCCTTCTGTTTAAGAGCTATGC
spd_0476	GCATAGCTCTTAAACATACCTGGGAAAAGTGGCAATATAGTTATTATACC	GGTATAATAACTATATTGCCACTTTTCCCAGGTATGTTTAAGAGCTATGC
spd_0478	GCATAGCTCTTAAACGTCATAGAAGCTCCTTTTGATATAGTTATTATACC	GGTATAATAACTATATCAAAAGGAGCTTCTATGACGTTTAAGAGCTATGC
spd_0481	GCATAGCTCTTAAACTTCAAGACGGCAAGGCCAAGTATAGTTATTATACC	GGTATAATAACTATACTTGGCCTTGCCGTCTTGAAGTTTAAGAGCTATGC
spd_0483	GCATAGCTCTTAAACTATAGATCGTGTGGGCATGGTATAGTTATTATACC	GGTATAATAACTATACCATGCCCACACGATCTATAGTTTAAGAGCTATGC
spd_0504	GCATAGCTCTTAAACTGGTAAAAAGGGTTCGCTCATATAGTTATTATACC	GGTATAATAACTATATGAGCGAACCCTTTTTACCAGTTTAAGAGCTATGC
spd_0506	GCATAGCTCTTAAACTCACAAGAGTTGGCTGAAAATATAGTTATTATACC	GGTATAATAACTATATTTTCAGCCAACTCTTGTGAGTTTAAGAGCTATGC
spd_0533	GCATAGCTCTTAAACAACATGGATTACCTTTTTGATATAGTTATTATACC	GGTATAATAACTATATCAAAAAGGTAATCCATGTTGTTTAAGAGCTATGC
spd_0536	GCATAGCTCTTAAACTTATGCAATCTGTCCAGATGTATAGTTATTATACC	GGTATAATAACTATACATCTGGACAGATTGCATAAGTTTAAGAGCTATGC
spd_0538	GCATAGCTCTTAAACACCAGCCCTGGTTGCTACATTATAGTTATTATACC	GGTATAATAACTATAATGTAGCAACCAGGGCTGGTGTTTAAGAGCTATGC
spd_0550	GCATAGCTCTTAAACTGCTGGTAAAGCTACACCAGTATAGTTATTATACC	GGTATAATAACTATACTGGTGTAGCTTTACCAGCAGTTTAAGAGCTATGC
spd_0583	GCATAGCTCTTAAACACTGCTGTTGGAAAGACGGCTATAGTTATTATACC	GGTATAATAACTATAGCCGTCTTTCCAACAGCAGTGTTTAAGAGCTATGC
spd_0593	GCATAGCTCTTAAACTAACATTGCGATTATCGCCCTATAGTTATTATACC	GGTATAATAACTATAGGGCGATAATCGCAATGTTAGTTTAAGAGCTATGC
spd_0600	GCATAGCTCTTAAACTCGAAGAATTGAAAGAGTTATATAGTTATTATACC	GGTATAATAACTATATAACTCTTTCAATTCTTCGAGTTTAAGAGCTATGC
spd_0608	GCATAGCTCTTAAACATCATTGCTCTTGATTTTCCTATAGTTATTATACC	GGTATAATAACTATAGGAAAATCAAGAGCAATGATGTTTAAGAGCTATGC
spd_0636	GCATAGCTCTTAAACATCAGGAACACTCAGCTCATTATAGTTATTATACC	GGTATAATAACTATAATGAGCTGAGTGTTCCTGATGTTTAAGAGCTATGC
spd_0658	GCATAGCTCTTAAACTCCATAAGATGGAAGAGTTGTATAGTTATTATACC	GGTATAATAACTATACAACTCTTCCATCTTATGGAGTTTAAGAGCTATGC
spd_0659	GCATAGCTCTTAAACGGGGAATTTGCTTACATCGTTATAGTTATTATACC	GGTATAATAACTATAACGATGTAAGCAAATTCCCCGTTTAAGAGCTATGC
spd_0667	GCATAGCTCTTAAACGAACTTCCATATGCATACGATATAGTTATTATACC	GGTATAATAACTATATCGTATGCATATGGAAGTTCGTTTAAGAGCTATGC
spd_0674	GCATAGCTCTTAAACTTTGACTCGTATGGGTTCTATATAGTTATTATACC	GGTATAATAACTATATAGAACCCATACGAGTCAAAGTTTAAGAGCTATGC
spd_0675	GCATAGCTCTTAAACTTAATTTCACAACCAGATGCTATAGTTATTATACC	GGTATAATAACTATAGCATCTGGTTGTGAAATTAAGTTTAAGAGCTATGC
spd_0689	GCATAGCTCTTAAACATTTACTATCCATCTGGGAATATAGTTATTATACC	GGTATAATAACTATATTCCCAGATGGATAGTAAATGTTTAAGAGCTATGC
spd_0706	GCATAGCTCTTAAACTTAGTCATGATTATCCCAATTATAGTTATTATACC	GGTATAATAACTATAATTGGGATAATCATGACTAAGTTTAAGAGCTATGC
spd_0723	GCATAGCTCTTAAACATTATTTTGTCGAAGAAATCTATAGTTATTATACC	GGTATAATAACTATAGATTTCTTCGACAAAATAATGTTTAAGAGCTATGC
spd_0746	GCATAGCTCTTAAACGGGATGTATATTGGATCGACTATAGTTATTATACC	GGTATAATAACTATAGTCGATCCAATATACATCCCGTTTAAGAGCTATGC
spd_0757	GCATAGCTCTTAAACTGAAGCTCGCAAAGCATGGGTATAGTTATTATACC	GGTATAATAACTATACCCATGCTTTGCGAGCTTCAGTTTAAGAGCTATGC
spd_0760	GCATAGCTCTTAAACAGTTAGTTGGTCAAGAAGTTTATAGTTATTATACC	GGTATAATAACTATAAACTTCTTGACCAACTAACTGTTTAAGAGCTATGC
spd_0763	GCATAGCTCTTAAACAGCTGGTTGGCTGATCTCCGTATAGTTATTATACC	GGTATAATAACTATACGGAGATCAGCCAACCAGCTGTTTAAGAGCTATGC
spd_0767	GCATAGCTCTTAAACTTGCCGCTAAACATGCGATTTATAGTTATTATACC	GGTATAATAACTATAAATCGCATGTTTAGCGGCAAGTTTAAGAGCTATGC
spd_0820	GCATAGCTCTTAAACGGTCTTGGTCAATGGTCAAGTATAGTTATTATACC	GGTATAATAACTATACTTGACCATTGACCAAGACCGTTTAAGAGCTATGC
spd_0848	GCATAGCTCTTAAACCGCATCAGCTAAACGTTTCATATAGTTATTATACC	GGTATAATAACTATATGAAACGTTTAGCTGATGCGGTTTAAGAGCTATGC
spd_0855	GCATAGCTCTTAAACAAGAAATTTTGGAATTTGCATATAGTTATTATACC	GGTATAATAACTATATGCAAATTCCAAAATTTCTTGTTTAAGAGCTATGC
spd_0856	GCATAGCTCTTAAACGATATCCAGTTTAGAATTTGTATAGTTATTATACC	GGTATAATAACTATACAAATTCTAAACTGGATATCGTTTAAGAGCTATGC
spd_0877	GCATAGCTCTTAAACGAAGAACTGGCTTATCTGGTTATAGTTATTATACC	GGTATAATAACTATAACCAGATAAGCCAGTTCTTCGTTTAAGAGCTATGC
spd_0878	GCATAGCTCTTAAACTCAGTGAGATTGCAGAGGTCTATAGTTATTATACC	GGTATAATAACTATAGACCTCTGCAATCTCACTGAGTTTAAGAGCTATGC
spd_0880	GCATAGCTCTTAAACCAATCTTGATAAAATCCTCTTATAGTTATTATACC	GGTATAATAACTATAAGAGGATTTTATCAAGATTGGTTTAAGAGCTATGC
spd_0902	GCATAGCTCTTAAACTCGCTGCTATCTCTACTCCATATAGTTATTATACC	GGTATAATAACTATATGGAGTAGAGATAGCAGCGAGTTTAAGAGCTATGC
spd_0908	GCATAGCTCTTAAACACAGAGACTGTTTATGGTCTTATAGTTATTATACC	GGTATAATAACTATAAGACCATAAACAGTCTCTGTGTTTAAGAGCTATGC
spd_0960	GCATAGCTCTTAAACCTCTTTTCCTCTAGTCTCTCTATAGTTATTATACC	GGTATAATAACTATAGAGAGACTAGAGGAAAAGAGGTTTAAGAGCTATGC
spd_0967	GCATAGCTCTTAAACCTGCAAGGTGAAATCACTATTATAGTTATTATACC	GGTATAATAACTATAATAGTGATTTCACCTTGCAGGTTTAAGAGCTATGC
spd_0973	GCATAGCTCTTAAACTCAGGCTGAGGCGGTGCAAATATAGTTATTATACC	GGTATAATAACTATATTTGCACCGCCTCAGCCTGAGTTTAAGAGCTATGC
spd_0980	GCATAGCTCTTAAACAGAGATTGCACAGAAAATTGTATAGTTATTATACC	GGTATAATAACTATACAATTTTCTGTGCAATCTCTGTTTAAGAGCTATGC
spd_0989	GCATAGCTCTTAAACCTTGTTGCTGGAGCTACTGTTATAGTTATTATACC	GGTATAATAACTATAACAGTAGCTCCAGCAACAAGGTTTAAGAGCTATGC
spd_0991	GCATAGCTCTTAAACTTACCGTCAACGTGGTACACTATAGTTATTATACC	GGTATAATAACTATAGTGTACCACGTTGACGGTAAGTTTAAGAGCTATGC
spd_0994	GCATAGCTCTTAAACTCTGATTCAGTCGTTGTTCTTATAGTTATTATACC	GGTATAATAACTATAAGAACAACGACTGAATCAGAGTTTAAGAGCTATGC
spd_1016	GCATAGCTCTTAAACTTTTAAGTGAGGAGGAGATTTATAGTTATTATACC	GGTATAATAACTATAAATCTCCTCCTCACTTAAAAGTTTAAGAGCTATGC
spd_1023	GCATAGCTCTTAAACTGGTATGTTCTGGAATACTATATAGTTATTATACC	GGTATAATAACTATATAGTATTCCAGAACATACCAGTTTAAGAGCTATGC
spd_1030	GCATAGCTCTTAAACAAGTCTGGTTTGGATCAAGTTATAGTTATTATACC	GGTATAATAACTATAACTTGATCCAAACCAGACTTGTTTAAGAGCTATGC
spd_1039	GCATAGCTCTTAAACGATTTGTCATTTGAGACTATTATAGTTATTATACC	GGTATAATAACTATAATAGTCTCAAATGACAAATCGTTTAAGAGCTATGC
spd_1042	GCATAGCTCTTAAACTCTTAATAACGAAATTAACCTATAGTTATTATACC	GGTATAATAACTATAGGTTAATTTCGTTATTAAGAGTTTAAGAGCTATGC
spd_1043	GCATAGCTCTTAAACTTAACTGGAATGCCATCGAATATAGTTATTATACC	GGTATAATAACTATATTCGATGGCATTCCAGTTAAGTTTAAGAGCTATGC
spd_1050	GCATAGCTCTTAAACACGTGGTGCTTTGAAACGCCTATAGTTATTATACC	GGTATAATAACTATAGGCGTTTCAAAGCACCACGTGTTTAAGAGCTATGC
spd_1064	GCATAGCTCTTAAACAGCGAGGTGTGATGGCTGGTTATAGTTATTATACC	GGTATAATAACTATAACCAGCCATCACACCTCGCTGTTTAAGAGCTATGC
spd_1067	GCATAGCTCTTAAACAGTATCTGAAAATGAAATTCTATAGTTATTATACC	GGTATAATAACTATAGAATTTCATTTTCAGATACTGTTTAAGAGCTATGC
spd_1078	GCATAGCTCTTAAACTGTCGGTGATGGTGCTGTAGTATAGTTATTATACC	GGTATAATAACTATACTACAGCACCATCACCGACAGTTTAAGAGCTATGC
spd_1083	GCATAGCTCTTAAACGTGGAAATTCTTTTTATCTGTATAGTTATTATACC	GGTATAATAACTATACAGATAAAAAGAATTTCCACGTTTAAGAGCTATGC
spd_1084	GCATAGCTCTTAAACGAGATTTTATCTTTATCCTGTATAGTTATTATACC	GGTATAATAACTATACAGGATAAAGATAAAATCTCGTTTAAGAGCTATGC
spd_1085	GCATAGCTCTTAAACATCTCGGATATTATCAAGTTTATAGTTATTATACC	GGTATAATAACTATAAACTTGATAATATCCGAGATGTTTAAGAGCTATGC
spd_1088	GCATAGCTCTTAAACGTGAAGCTATCGATAGCGTCTATAGTTATTATACC	GGTATAATAACTATAGACGCTATCGATAGCTTCACGTTTAAGAGCTATGC
spd_1096	GCATAGCTCTTAAACTCAGGAGATCAACCCCAAGCTATAGTTATTATACC	GGTATAATAACTATAGCTTGGGGTTGATCTCCTGAGTTTAAGAGCTATGC
spd_1101	GCATAGCTCTTAAACAAAATCGAAGAAGTTGTAAATATAGTTATTATACC	GGTATAATAACTATATTTACAACTTCTTCGATTTTGTTTAAGAGCTATGC
spd_1104	GCATAGCTCTTAAACAGGTGTGACGGCAGTTGTTGTATAGTTATTATACC	GGTATAATAACTATACAACAACTGCCGTCACACCTGTTTAAGAGCTATGC
spd_1105	GCATAGCTCTTAAACTTACTCATACGAGTTATGCCTATAGTTATTATACC	GGTATAATAACTATAGGCATAACTCGTATGAGTAAGTTTAAGAGCTATGC
spd_1120	GCATAGCTCTTAAACGCTAAGGCCAAGACGATTGATATAGTTATTATACC	GGTATAATAACTATATCAATCGTCTTGGCCTTAGCGTTTAAGAGCTATGC
spd_1124	GCATAGCTCTTAAACTTTGGCCTTCTCTCAGGTATTATAGTTATTATACC	GGTATAATAACTATAATACCTGAGAGAAGGCCAAAGTTTAAGAGCTATGC
spd_1126	GCATAGCTCTTAAACAAGTTTATCAATGTCAAATATATAGTTATTATACC	GGTATAATAACTATATATTTGACATTGATAAACTTGTTTAAGAGCTATGC
spd_1134	GCATAGCTCTTAAACTCAAACGAGCGATTACGCGTTATAGTTATTATACC	GGTATAATAACTATAACGCGTAATCGCTCGTTTGAGTTTAAGAGCTATGC
spd_1136	GCATAGCTCTTAAACGCGTGCACGTAATCAAGAAATATAGTTATTATACC	GGTATAATAACTATATTTCTTGATTACGTGCACGCGTTTAAGAGCTATGC
spd_1142	GCATAGCTCTTAAACAGAGGCAACCAAAGAAATTCTATAGTTATTATACC	GGTATAATAACTATAGAATTTCTTTGGTTGCCTCTGTTTAAGAGCTATGC
spd_1148	GCATAGCTCTTAAACTTAATCCAAAGCTTGACTGATATAGTTATTATACC	GGTATAATAACTATATCAGTCAAGCTTTGGATTAAGTTTAAGAGCTATGC
spd_1152	GCATAGCTCTTAAACGTATGACCGGTAATACCGAATATAGTTATTATACC	GGTATAATAACTATATTCGGTATTACCGGTCATACGTTTAAGAGCTATGC
spd_1153	GCATAGCTCTTAAACTTATCATTCATCGTCATATGTATAGTTATTATACC	GGTATAATAACTATACATATGACGATGAATGATAAGTTTAAGAGCTATGC
spd_1154	GCATAGCTCTTAAACTCCAGAATATCGCCCAGTTGTATAGTTATTATACC	GGTATAATAACTATACAACTGGGCGATATTCTGGAGTTTAAGAGCTATGC
spd_1187	GCATAGCTCTTAAACTGAATTGAACGACCTTGTAATATAGTTATTATACC	GGTATAATAACTATATTACAAGGTCGTTCAATTCAGTTTAAGAGCTATGC
spd_1188	GCATAGCTCTTAAACTCTGCAGTAGCATTTTCTAATATAGTTATTATACC	GGTATAATAACTATATTAGAAAATGCTACTGCAGAGTTTAAGAGCTATGC
spd_1195	GCATAGCTCTTAAACTTGCAAGTGGTGTGCCTTTCTATAGTTATTATACC	GGTATAATAACTATAGAAAGGCACACCACTTGCAAGTTTAAGAGCTATGC
spd_1197	GCATAGCTCTTAAACTTTACAATTAAAGCAGTTAGTATAGTTATTATACC	GGTATAATAACTATACTAACTGCTTTAATTGTAAAGTTTAAGAGCTATGC
spd_1198	GCATAGCTCTTAAACTAGTCAGTTATGCCTTGACGTATAGTTATTATACC	GGTATAATAACTATACGTCAAGGCATAACTGACTAGTTTAAGAGCTATGC
spd_1200	GCATAGCTCTTAAACTTGTTTCAAATCTGGATCCATATAGTTATTATACC	GGTATAATAACTATATGGATCCAGATTTGAAACAAGTTTAAGAGCTATGC
spd_1201	GCATAGCTCTTAAACTTTGTAAAGAACATGATTTGTATAGTTATTATACC	GGTATAATAACTATACAAATCATGTTCTTTACAAAGTTTAAGAGCTATGC
spd_1216	GCATAGCTCTTAAACAATGTGGCTTGATTTCTGGGTATAGTTATTATACC	GGTATAATAACTATACCCAGAAATCAAGCCACATTGTTTAAGAGCTATGC
spd_1245	GCATAGCTCTTAAACTTTCAAACGTGCGGTTACTATATAGTTATTATACC	GGTATAATAACTATATAGTAACCGCACGTTTGAAAGTTTAAGAGCTATGC
spd_1274	GCATAGCTCTTAAACGTACAACCAGCTGATTTCACTATAGTTATTATACC	GGTATAATAACTATAGTGAAATCAGCTGGTTGTACGTTTAAGAGCTATGC
spd_1288	GCATAGCTCTTAAACCCATCCTTGTTCTGATTTTTTATAGTTATTATACC	GGTATAATAACTATAAAAAATCAGAACAAGGATGGGTTTAAGAGCTATGC
spd_1298	GCATAGCTCTTAAACCGCTGGTACAGCATGTATCATATAGTTATTATACC	GGTATAATAACTATATGATACATGCTGTACCAGCGGTTTAAGAGCTATGC
spd_1320	GCATAGCTCTTAAACCTGAATTTTTGGGAACTGCCTATAGTTATTATACC	GGTATAATAACTATAGGCAGTTCCCAAAAATTCAGGTTTAAGAGCTATGC
spd_1326	GCATAGCTCTTAAACAGAAAATTACCAGAAATGGGTATAGTTATTATACC	GGTATAATAACTATACCCATTTCTGGTAATTTTCTGTTTAAGAGCTATGC
spd_1333	GCATAGCTCTTAAACAGTCCAACCTACCTTGCCTTTATAGTTATTATACC	GGTATAATAACTATAAAGGCAAGGTAGGTTGGACTGTTTAAGAGCTATGC
spd_1346	GCATAGCTCTTAAACGCAAATGAACCTTCAGCTGATATAGTTATTATACC	GGTATAATAACTATATCAGCTGAAGGTTCATTTGCGTTTAAGAGCTATGC
spd_1349	GCATAGCTCTTAAACTGGCCTTGATGTTGCACCAGTATAGTTATTATACC	GGTATAATAACTATACTGGTGCAACATCAAGGCCAGTTTAAGAGCTATGC
spd_1358	GCATAGCTCTTAAACAGATGTTACGGGGGACTGCTTATAGTTATTATACC	GGTATAATAACTATAAGCAGTCCCCCGTAACATCTGTTTAAGAGCTATGC
spd_1363	GCATAGCTCTTAAACAGATTCTAGTATTTGGTCACTATAGTTATTATACC	GGTATAATAACTATAGTGACCAAATACTAGAATCTGTTTAAGAGCTATGC
spd_1368	GCATAGCTCTTAAACTTTCGTTTCAGAACGTGGGATATAGTTATTATACC	GGTATAATAACTATATCCCACGTTCTGAAACGAAAGTTTAAGAGCTATGC
spd_1370	GCATAGCTCTTAAACAACATTGAAGAAGAAGCTAATATAGTTATTATACC	GGTATAATAACTATATTAGCTTCTTCTTCAATGTTGTTTAAGAGCTATGC
spd_1371	GCATAGCTCTTAAACACAAATCAGGAAAAGGGAAATATAGTTATTATACC	GGTATAATAACTATATTTCCCTTTTCCTGATTTGTGTTTAAGAGCTATGC
spd_1373	GCATAGCTCTTAAACACCGTGTTTTAGAAATGGAATATAGTTATTATACC	GGTATAATAACTATATTCCATTTCTAAAACACGGTGTTTAAGAGCTATGC
spd_1391	GCATAGCTCTTAAACGTGCTAGGCAGGTAAAAACGTATAGTTATTATACC	GGTATAATAACTATACGTTTTTACCTGCCTAGCACGTTTAAGAGCTATGC
spd_1412	GCATAGCTCTTAAACTTACAACGCTATTACGCGTCTATAGTTATTATACC	GGTATAATAACTATAGACGCGTAATAGCGTTGTAAGTTTAAGAGCTATGC
spd_1416	GCATAGCTCTTAAACTCTTGCTGGGCGTTCTTCCCTATAGTTATTATACC	GGTATAATAACTATAGGGAAGAACGCCCAGCAAGAGTTTAAGAGCTATGC
spd_1417	GCATAGCTCTTAAACCAAAAGATGGCAATTACCCCTATAGTTATTATACC	GGTATAATAACTATAGGGGTAATTGCCATCTTTTGGTTTAAGAGCTATGC
spd_1428	GCATAGCTCTTAAACGCTTCCAGCGGTAAGAGTACTATAGTTATTATACC	GGTATAATAACTATAGTACTCTTACCGCTGGAAGCGTTTAAGAGCTATGC
spd_1439	GCATAGCTCTTAAACTACTTGGGAAATCAACCACCTATAGTTATTATACC	GGTATAATAACTATAGGTGGTTGATTTCCCAAGTAGTTTAAGAGCTATGC
spd_1450	GCATAGCTCTTAAACGCATAAGATTACCAACAAGGTATAGTTATTATACC	GGTATAATAACTATACCTTGTTGGTAATCTTATGCGTTTAAGAGCTATGC
spd_1461	GCATAGCTCTTAAACCAGTGTCTCCTACAAAGAAATATAGTTATTATACC	GGTATAATAACTATATTTCTTTGTAGGAGACACTGGTTTAAGAGCTATGC
spd_1463	GCATAGCTCTTAAACTCATAGTATCGTTCCGATTGTATAGTTATTATACC	GGTATAATAACTATACAATCGGAACGATACTATGAGTTTAAGAGCTATGC
spd_1468	GCATAGCTCTTAAACCGGTGAGTCTGAATGGAACATATAGTTATTATACC	GGTATAATAACTATATGTTCCATTCAGACTCACCGGTTTAAGAGCTATGC
spd_1484	GCATAGCTCTTAAACTTCAGCTGAGAGTGTCATGCTATAGTTATTATACC	GGTATAATAACTATAGCATGACACTCTCAGCTGAAGTTTAAGAGCTATGC
spd_1485	GCATAGCTCTTAAACACACCTATTGCCAAGTTGATTATAGTTATTATACC	GGTATAATAACTATAATCAACTTGGCAATAGGTGTGTTTAAGAGCTATGC
spd_1509	GCATAGCTCTTAAACCTCAGGAAATGGAGCGCTTCTATAGTTATTATACC	GGTATAATAACTATAGAAGCGCTCCATTTCCTGAGGTTTAAGAGCTATGC
spd_1512	GCATAGCTCTTAAACTCGTCTGGAAAAGATGGCTGTATAGTTATTATACC	GGTATAATAACTATACAGCCATCTTTTCCAGACGAGTTTAAGAGCTATGC
spd_1523	GCATAGCTCTTAAACAAATGTGGGGCTACCAAGTCTATAGTTATTATACC	GGTATAATAACTATAGACTTGGTAGCCCCACATTTGTTTAAGAGCTATGC
spd_1534	GCATAGCTCTTAAACTGGCATACTCATTACCATGTTATAGTTATTATACC	GGTATAATAACTATAACATGGTAATGAGTATGCCAGTTTAAGAGCTATGC
spd_1542	GCATAGCTCTTAAACAATCGGCAAGATTTTTGCCGTATAGTTATTATACC	GGTATAATAACTATACGGCAAAAATCTTGCCGATTGTTTAAGAGCTATGC
spd_1543	GCATAGCTCTTAAACAGACTATGTCAACCACTATGTATAGTTATTATACC	GGTATAATAACTATACATAGTGGTTGACATAGTCTGTTTAAGAGCTATGC
spd_1546	GCATAGCTCTTAAACTTGATGCAGACGGACCAGCCTATAGTTATTATACC	GGTATAATAACTATAGGCTGGTCCGTCTGCATCAAGTTTAAGAGCTATGC
spd_1547	GCATAGCTCTTAAACTCTATTGATACCTTGCTCGATATAGTTATTATACC	GGTATAATAACTATATCGAGCAAGGTATCAATAGAGTTTAAGAGCTATGC
spd_1549	GCATAGCTCTTAAACTCATCATTGGTTTAGTCATTTATAGTTATTATACC	GGTATAATAACTATAAATGACTAAACCAATGATGAGTTTAAGAGCTATGC
spd_1560	GCATAGCTCTTAAACGATTTTGCTGTGGAAGCAGTTATAGTTATTATACC	GGTATAATAACTATAACTGCTTCCACAGCAAAATCGTTTAAGAGCTATGC
spd_1565	GCATAGCTCTTAAACTTGCCCAACAGAGCGAGCAATATAGTTATTATACC	GGTATAATAACTATATTGCTCGCTCTGTTGGGCAAGTTTAAGAGCTATGC
spd_1567	GCATAGCTCTTAAACTGTCGTATGCAAGGTCCAATTATAGTTATTATACC	GGTATAATAACTATAATTGGACCTTGCATACGACAGTTTAAGAGCTATGC
spd_1594	GCATAGCTCTTAAACTTTGGCAGTTTGAGTCCAACTATAGTTATTATACC	GGTATAATAACTATAGTTGGACTCAAACTGCCAAAGTTTAAGAGCTATGC
spd_1655	GCATAGCTCTTAAACCCAGTTAGCTGAACTCCTCTTATAGTTATTATACC	GGTATAATAACTATAAGAGGAGTTCAGCTAACTGGGTTTAAGAGCTATGC
spd_1661	GCATAGCTCTTAAACGCTTCCCCATGAAGAAATCGTATAGTTATTATACC	GGTATAATAACTATACGATTTCTTCATGGGGAAGCGTTTAAGAGCTATGC
spd_1663	GCATAGCTCTTAAACCTGAAAACGGTATTGGGGATTATAGTTATTATACC	GGTATAATAACTATAATCCCCAATACCGTTTTCAGGTTTAAGAGCTATGC
spd_1672	GCATAGCTCTTAAACAAGTATCTTTTTACCCTTTTTATAGTTATTATACC	GGTATAATAACTATAAAAAGGGTAAAAAGATACTTGTTTAAGAGCTATGC
spd_1706	GCATAGCTCTTAAACAACTTGGCGGGACACCATGGTATAGTTATTATACC	GGTATAATAACTATACCATGGTGTCCCGCCAAGTTGTTTAAGAGCTATGC
spd_1709	GCATAGCTCTTAAACGTTCAGCCATGGTTCGTGGTTATAGTTATTATACC	GGTATAATAACTATAACCACGAACCATGGCTGAACGTTTAAGAGCTATGC
spd_1741	GCATAGCTCTTAAACAGGTTATTGAAGCGACTGAATATAGTTATTATACC	GGTATAATAACTATATTCAGTCGCTTCAATAACCTGTTTAAGAGCTATGC
spd_1743	GCATAGCTCTTAAACTAGGGGAGCGTTTGGGCCATTATAGTTATTATACC	GGTATAATAACTATAATGGCCCAAACGCTCCCCTAGTTTAAGAGCTATGC
spd_1758	GCATAGCTCTTAAACTAGCTTCTCCAAGTAAAGTCTATAGTTATTATACC	GGTATAATAACTATAGACTTTACTTGGAGAAGCTAGTTTAAGAGCTATGC
spd_1759	GCATAGCTCTTAAACAGACCACGGTCTTAAGGAAGTATAGTTATTATACC	GGTATAATAACTATACTTCCTTAAGACCGTGGTCTGTTTAAGAGCTATGC
spd_1766	GCATAGCTCTTAAACATGACAAATGGGCATCTGGATATAGTTATTATACC	GGTATAATAACTATATCCAGATGCCCATTTGTCATGTTTAAGAGCTATGC
spd_1767	GCATAGCTCTTAAACCTCAAGACACTAGAAGGCAATATAGTTATTATACC	GGTATAATAACTATATTGCCTTCTAGTGTCTTGAGGTTTAAGAGCTATGC
spd_1773	GCATAGCTCTTAAACCAGGTCAGCCAACAGGATTTTATAGTTATTATACC	GGTATAATAACTATAAAATCCTGTTGGCTGACCTGGTTTAAGAGCTATGC
spd_1780	GCATAGCTCTTAAACTCAATTCTGGCAGCAGATTATATAGTTATTATACC	GGTATAATAACTATATAATCTGCTGCCAGAATTGAGTTTAAGAGCTATGC
spd_1781	GCATAGCTCTTAAACTGGCAGGTTTCTACTATGTGTATAGTTATTATACC	GGTATAATAACTATACACATAGTAGAAACCTGCCAGTTTAAGAGCTATGC
spd_1782	GCATAGCTCTTAAACTCGGGCAAAATTTCCTGACGTATAGTTATTATACC	GGTATAATAACTATACGTCAGGAAATTTTGCCCGAGTTTAAGAGCTATGC
spd_1790	GCATAGCTCTTAAACAGTAAACTTCGTCGTGCGCGTATAGTTATTATACC	GGTATAATAACTATACGCGCACGACGAAGTTTACTGTTTAAGAGCTATGC
spd_1791	GCATAGCTCTTAAACTGGTCCTGTATTGGAAGAAGTATAGTTATTATACC	GGTATAATAACTATACTTCTTCCAATACAGGACCAGTTTAAGAGCTATGC
spd_1803	GCATAGCTCTTAAACATCTCATGTTTTCGGGATTGTATAGTTATTATACC	GGTATAATAACTATACAATCCCGAAAACATGAGATGTTTAAGAGCTATGC
spd_1819	GCATAGCTCTTAAACACACAAACAGTGCAAGTTGATATAGTTATTATACC	GGTATAATAACTATATCAACTTGCACTGTTTGTGTGTTTAAGAGCTATGC
spd_1839	GCATAGCTCTTAAACACTCAGGTCATCCAGGTGTGTATAGTTATTATACC	GGTATAATAACTATACACACCTGGATGACCTGAGTGTTTAAGAGCTATGC
spd_1849	GCATAGCTCTTAAACGCCCAAGTGGATATTGAAGCTATAGTTATTATACC	GGTATAATAACTATAGCTTCAATATCCACTTGGGCGTTTAAGAGCTATGC
spd_1853	GCATAGCTCTTAAACGAAGAAAAAGTATTGGCGAATATAGTTATTATACC	GGTATAATAACTATATTCGCCAATACTTTTTCTTCGTTTAAGAGCTATGC
spd_1897	GCATAGCTCTTAAACCATGAAGTGGAATACATGCATATAGTTATTATACC	GGTATAATAACTATATGCATGTATTCCACTTCATGGTTTAAGAGCTATGC
spd_1898	GCATAGCTCTTAAACGTCGTTCTTTCTTTTATTTTTATAGTTATTATACC	GGTATAATAACTATAAAAATAAAAGAAAGAACGACGTTTAAGAGCTATGC
spd_1918	GCATAGCTCTTAAACTCTTGGGGCCTGGTTCTTGGTATAGTTATTATACC	GGTATAATAACTATACCAAGAACCAGGCCCCAAGAGTTTAAGAGCTATGC
spd_1919	GCATAGCTCTTAAACTGCTGCTGGACTAGGAACTCTATAGTTATTATACC	GGTATAATAACTATAGAGTTCCTAGTCCAGCAGCAGTTTAAGAGCTATGC
spd_1933	GCATAGCTCTTAAACGGAGCTTACGGAATCGGATCTATAGTTATTATACC	GGTATAATAACTATAGATCCGATTCCGTAAGCTCCGTTTAAGAGCTATGC
spd_1941	GCATAGCTCTTAAACTGAAAGGATGGGTTGGCCGTTATAGTTATTATACC	GGTATAATAACTATAACGGCCAACCCATCCTTTCAGTTTAAGAGCTATGC
spd_1999	GCATAGCTCTTAAACTGACTGGGGAAAATGGAGCGTATAGTTATTATACC	GGTATAATAACTATACGCTCCATTTTCCCCAGTCAGTTTAAGAGCTATGC
spd_2000	GCATAGCTCTTAAACAATAGGTCATTGCACTAGCGTATAGTTATTATACC	GGTATAATAACTATACGCTAGTGCAATGACCTATTGTTTAAGAGCTATGC
spd_2042	GCATAGCTCTTAAACAACTCGTCGCTGGAATCCTATATAGTTATTATACC	GGTATAATAACTATATAGGATTCCAGCGACGAGTTGTTTAAGAGCTATGC
spd_2043	GCATAGCTCTTAAACAATTCAGGAGCAAGTATCAGTATAGTTATTATACC	GGTATAATAACTATACTGATACTTGCTCCTGAATTGTTTAAGAGCTATGC
spd_2044	GCATAGCTCTTAAACATATTAGCCAGCTTCTGGGCTATAGTTATTATACC	GGTATAATAACTATAGCCCAGAAGCTGGCTAATATGTTTAAGAGCTATGC
spd_2054	GCATAGCTCTTAAACTAACGCGTAGTCATCGAACTTATAGTTATTATACC	GGTATAATAACTATAAGTTCGATGACTACGCGTTAGTTTAAGAGCTATGC
spd_2055	GCATAGCTCTTAAACGCTGAAAGTCATGTGTTGCCTATAGTTATTATACC	GGTATAATAACTATAGGCAACACATGACTTTCAGCGTTTAAGAGCTATGC
spd_2056	GCATAGCTCTTAAACACAAGCCTTGACAGATCATGTATAGTTATTATACC	GGTATAATAACTATACATGATCTGTCAAGGCTTGTGTTTAAGAGCTATGC
3. Primers for introducing sgRNAs (nonessential genes as negative controls)
spd_0081	GCATAGCTCTTAAACATGATGGACTGGAAGCGCTATATAGTTATTATACC	GGTATAATAACTATATAGCGCTTCCAGTCCATCATGTTTAAGAGCTATGC
spd_0158	GCATAGCTCTTAAACTTGATAAGTGGGATATGGAGTATAGTTATTATACC	GGTATAATAACTATACTCCATATCCCACTTATCAAGTTTAAGAGCTATGC
spd_1726	GCATAGCTCTTAAACATCAGGGAGAAAGTATTGAATATAGTTATTATACC	GGTATAATAACTATATTCAATACTTTCTCCCTGATGTTTAAGAGCTATGC
spd_1737	GCATAGCTCTTAAACCAAGTCGGCGTGCAACCATATATAGTTATTATACC	GGTATAATAACTATATATGGTTGCACGCCGACTTGGTTTAAGAGCTATGC
spd_1965	GCATAGCTCTTAAACTAATGAACCAATCCTAGCAGTATAGTTATTATACC	GGTATAATAACTATACTGCTAGGATTGGTTCATTAGTTTAAGAGCTATGC
spd_2017	GCATAGCTCTTAAACGTCTTGTTATGGGAAGTGTGTATAGTTATTATACC	GGTATAATAACTATACACACTTCCCATAACAAGACGTTTAAGAGCTATGC
spd_2064	GCATAGCTCTTAAACTTTTATTTGTAAAGGTCAAATATAGTTATTATACC	GGTATAATAACTATATTTGACCTTTACAAATAAAAGTTTAAGAGCTATGC
spd_2069	GCATAGCTCTTAAACTATCAACCCCGAAAAGAATTTATAGTTATTATACC	GGTATAATAACTATAAATTCTTTTCGGGGTTGATAGTTTAAGAGCTATGC
4. Primers for introducing sgRNAs (nonessential genes as examples to demonstrate polar effect)
spd_0012 (hpt)	GCATAGCTCTTAAACCGTTTCACACGATGAAATTATATAGTTATTATACC	GGTATAATAACTATATAATTTCATCGTGTGAAACGGTTTAAGAGCTATGC
spd_0245 (eep)	GCATAGCTCTTAAACTTATTCTGGTTTTCGGGATTTATAGTTATTATACC	GGTATAATAACTATAAATCCCGAAAACCAGAATAAGTTTAAGAGCTATGC
spd_0379	GCATAGCTCTTAAACTGTAATTGAGGAAGTGAACTTATAGTTATTATACC	GGTATAATAACTATAAGTTCACTTCCTCAATTACAGTTTAAGAGCTATGC
spd_1403 (lytC)	GCATAGCTCTTAAACACTGGGATGGGGATTATTATTATAGTTATTATACC	GGTATAATAACTATAATAATAATCCCCATCCCAGTGTTTAAGAGCTATGC
spd_1406 (metA)	GCATAGCTCTTAAACGCTGTTGAGATTTTACGGACTATAGTTATTATACC	GGTATAATAACTATAGTCCGTAAAATCTCAACAGCGTTTAAGAGCTATGC
spd_1520	GCATAGCTCTTAAACTTAAATTGATGAAGGCTCATTATAGTTATTATACC	GGTATAATAACTATAATGAGCCTTCATCAATTTAAGTTTAAGAGCTATGC
spd_1895	GCATAGCTCTTAAACCATGAAGTATCAGACTTTGTTATAGTTATTATACC	GGTATAATAACTATAACAAAGTCTGATACTTCATGGTTTAAGAGCTATGC
5. Suppled genes for competence regulatory network study (Figure S13)
spd_0308 (clpL)	GCATAGCTCTTAAACATTGATGGGTGGTATGCGAGTATAGTTATTATACC	GGTATAATAACTATACTCGCATACCACCCATCAATGTTTAAGAGCTATGC
spd_0717 (clpE)	GCATAGCTCTTAAACCTGTCAAAACTGCTATAAGATATAGTTATTATACC	GGTATAATAACTATATCTTATAGCAGTTTTGACAGGTTTAAGAGCTATGC
spd_0650 (clpP)	GCATAGCTCTTAAACGTAGTTATTGAACAAACAAGTATAGTTATTATACC	GGTATAATAACTATACTTGTTTGTTCAATAACTACGTTTAAGAGCTATGC
spd_1399 (clpX)	GCATAGCTCTTAAACAAACCAATTGAACTCCTCCATATAGTTATTATACC	GGTATAATAACTATATGGAGGAGTTCAATTGGTTTGTTTAAGAGCTATGC	Already invovled in the initial CRISPRi library
spd_2022 (clpC)	GCATAGCTCTTAAACACATGGTTGCTGGACATTTTTATAGTTATTATACC	GGTATAATAACTATAAAAATGTCCAGCAACCATGTGTTTAAGAGCTATGC

## Sheet: Others
Primers to clone dcas9 with pJVW102 or pPEPX
Primer name	5'-3' sequence	Description
dCas9sp-F+NotI	GCTAGCGGCCGCGAATTCAAAAGATCTAAAGAGGAG	Forward primer to clone dCas9sp into pJWV102 or pPEPX.
dCas9sp-R+SalI-SpeI	CCGAACTAGTCTCGAGGTCGACTTAGTCACCTCCTAGCTGACTCAAATC	Reverse primer to clone dCas9sp in pJWV102 or pPEPX.
Primers for oriC-ter ratio determination
Primer name	5'-3' sequence	Description
parB prote forward	ACGGTCTATCCCAGCTGTTG	S. pneumoniae oriC-primers
parB prote reverse	ATAGGCGCGTGCTTCTTCTA
ter Sp forward	GAAAAGTACCATCCCCAGCA	S. pneumoniae ter-primers
ter Sp reverse	AGCCTTGGTGCCTATCATTG
Primers to clone luc with pPEPY
Primer name	5'-3' sequence	Description
I_NCS_F	GGTGATCAACACGCTAGCCAGGCATCAAATAAAACG	Forward primer to amplify the luc gene from pPEP23.
luc_R2_BamHI	GCATGGGATCCTTATTATTACAATTTGGGCTTTCCG	Reverse primer to amplify the luc gene from pPEP23.
Primers to make yabA (spd_0827) knockout mutants
Primer name	5'-3' sequence	Description
yabA_up_F	TCCCTTTGGAGCAAGTTGTG	Forward primer to amplify upstream sequence of yabA (spd_0827).
yabA_up_R+ery	GAGAATATTTTATATTTTTGTTCATAAAACAGCCCTTTCCTTTCTTTATC	Reverse primer to amplify upstream sequence of yabA (spd_0827).
ery_start	ATGAACAAAAATATAAAATATTCTC	Forward primer to amplify erythromycin resistant marker from pJWV502.
ery_end	TTATTTCCTCCCGTTAAATAATAG	Reverse primer to amplify erythromycin resistant marker from pJWV502.
yabA_down_F+ery	CTATTATTTAACGGGAGGAAATAAGCATGCAGATTCAAAAAAG	Forward primer to amplify downstream sequence of yabA (spd_0827).
yabA_down_R	TTTCTTCCCAGTCGTGGTAG	Reverse primer to amplify downstream sequence of yabA (spd_0827).
Primers for deletion of spd_1198, spd_1197, spd_1405, spd_1416, spd_1417, spd_1522, spd_1672
	5'-3' sequence	Description
Ery_F_gibson	GTCGCGCCCGGAGGAATTTTCATATG	Forward primer to amplify erythromycin resistant marker from pJWV502.
Ery_R_gibson	TTATTTCCTCCCGTTAAATAATAGA	Reverse primer to amplify erythromycin resistant marker from pJWV502.
SPD_1198-up-F	CTATTAGAGGAGTAGCATGG	Forward primer to amplify upstream sequence of spd_1198.
SPD_1198-R-Ery	TGTTCATATGAAAATTCCTCCGGGCGCGACTTGGTCACCCCCGTTCTAATGTAAT	Reverse primer to amplify upstream sequence of spd_1198.
SPD_1198-F-Ery	AGTTATCTATTATTTAACGGGAGGAAATAATATCTACTAAACAAAGGAGAAAAAA	Forward primer to amplify downstream sequence of spd_1198.
SPD_1198-down-R	GCCGACTTTGAAGACCTTATAC	Reverse primer to amplify downstream sequence of spd_1198.
SPD_1197-up-F	CCTATCATCCAATAGCCTATC	Forward primer to amplify upstream sequence of spd_1197.
SPD_1197-R-Ery	TGTTCATATGAAAATTCCTCCGGGCGCGACGATTTTTTTCTCCTTTGTTTAGTAG	Reverse primer to amplify upstream sequence of spd_1197.
SPD_1197-F-Ery	AGTTATCTATTATTTAACGGGAGGAAATAAGTATTCTGATGTATAAGGTCTTCAA	Forward primer to amplify downstream sequence of spd_1197.
SPD_1197-down-R	GGTACCAAATCCTAGTAAAGCA	Reverse primer to amplify downstream sequence of spd_1197.
SPD_1405-up-F	CTAGGGCTGTTTTCTCTACAC	Forward primer to amplify upstream sequence of spd_1405.
SPD_1405-R-Ery	TGTTCATATGAAAATTCCTCCGGGCGCGACAATTCCTCTTATAAATACCCATATG	Reverse primer to amplify upstream sequence of spd_1405.
SPD_1405-F-Ery	AGTTATCTATTATTTAACGGGAGGAAATAATCCATGCAAGTAGGCTTGAAATCCG	Forward primer to amplify downstream sequence of spd_1405.
SPD_1405-down-R	CGCTCGTTTGCGTTTTATTAG	Reverse primer to amplify downstream sequence of spd_1405.
SPD_1416-up-F	GGTGATGAAAAACAAGAATTG	Forward primer to amplify upstream sequence of spd_1416.
SPD_1416-R-Ery	TGTTCATATGAAAATTCCTCCGGGCGCGACGTTTCTATTATATCACAAAAGAGGG	Reverse primer to amplify upstream sequence of spd_1416.
SPD_1416-F-Ery	AGTTATCTATTATTTAACGGGAGGAAATAAGATTGTTAGAAAGGAGATGAACTAA	Forward primer to amplify downstream sequence of spd_1416.
SPD_1416-down-R	GACAAAGAGGAGAGGTTCCTG	Reverse primer to amplify downstream sequence of spd_1416.
SPD_1417-up-F	CATGATTACAGGGATTGCAAC	Forward primer to amplify upstream sequence of spd_1417.
SPD_1417-R-Ery	TGTTCATATGAAAATTCCTCCGGGCGCGACTTAGTTCATCTCCTTTCTAACAATC	Reverse primer to amplify upstream sequence of spd_1417.
SPD_1417-F-Ery	AGTTATCTATTATTTAACGGGAGGAAATAAACAAAGGAAAATGATATCAAAGAAC	Forward primer to amplify downstream sequence of spd_1417.
SPD_1417-down-R	CAATACGAACACCGACTTTAC	Reverse primer to amplify downstream sequence of spd_1417.
SPD_1522-up-F	GAAGGCCGACAATTTTTCCAG	Forward primer to amplify upstream sequence of spd_1522.
SPD_1522-R-Ery	TGTTCATATGAAAATTCCTCCGGGCGCGACTTATCTTTCCTTTTTCTTTTTAGAG	Reverse primer to amplify upstream sequence of spd_1522.
SPD_1522-F-Ery	AGTTATCTATTATTTAACGGGAGGAAATAAATGGAAAGTGTCGGAGATGTACTCA	Forward primer to amplify downstream sequence of spd_1522.
SPD_1522-down-R	GCTTCTTGAGGTACCAATTCA	Reverse primer to amplify downstream sequence of spd_1522.
SPD_1672-up-F	GTGACCAAAGAAGTAACTATG	Forward primer to amplify upstream sequence of spd_1672.
SPD_1672-R-Ery	TGTTCATATGAAAATTCCTCCGGGCGCGACAATGAATCCTTTCTCTCCAAATCTG	Reverse primer to amplify upstream sequence of spd_1672.
SPD_1672-F-Ery	AGTTATCTATTATTTAACGGGAGGAAATAAGTTTTATAAGTTTGAAATCTTCTAC	Forward primer to amplify downstream sequence of spd_1672.
SPD_1672-down-R	CTGATTTTTTATCTGCTGCGTG	Reverse primer to amplify downstream sequence of spd_1672.
Primers for knockout of eepA, hpt, metA, spd_0379, spd_1520, spd_1895
metA-up-F	CCTGAAGCTCGTGGATTTATCG	Forward primer to amplify upstream sequence of spd_1672.
metA-R-Ery	TGTTCATATGAAAATTCCTCCGGGCGCGACAACCCTCTCCTAACTGTACTCTTTCAG	Reverse primer to amplify upstream sequence of spd_1672.
metA-F-Ery	AGTTATCTATTATTTAACGGGAGGAAATAACAGGTACCTTGTCTTTGTTGGTCT	Forward primer to amplify downstream sequence of spd_1672.
metA-down-R	GTCAACAATCGTCCCAACTCCT	Reverse primer to amplify downstream sequence of spd_1672.
hpt-up-F	GAATCTTACAAAAGCTCAGTTTGCTGAAG	Forward primer to amplify upstream sequence of spd_1672.
hpt-R-Ery	TGTTCATATGAAAATTCCTCCGGGCGCGACAGCTGCTTCTGTAATTTCATCGTG	Reverse primer to amplify upstream sequence of spd_1672.
hpt-F-Ery	AGTTATCTATTATTTAACGGGAGGAAATAAGGAGTATTGAAAGAGGAAGTGTATTC	Forward primer to amplify downstream sequence of spd_1672.
hpt-down-R	CCCATATTTCCCATCATAGAGAATAG	Reverse primer to amplify downstream sequence of spd_1672.
SPD1895-up-F	GACTGGATGAGCAATGATTATATCAAG	Forward primer to amplify upstream sequence of spd_1672.
SPD1895-R-Ery	TGTTCATATGAAAATTCCTCCGGGCGCGACCCAGATGTCCATTATTGTATCCTCTTTA	Reverse primer to amplify upstream sequence of spd_1672.
SPD1895-F-Ery	AGTTATCTATTATTTAACGGGAGGAAATAAGAGCGATAGAAGAGTCAGTATAATTCTG	Forward primer to amplify downstream sequence of spd_1672.
SPD1895-down-R	CTCTCATTAAAAGTTTGAGTTCTCACTCA	Reverse primer to amplify downstream sequence of spd_1672.
eep-up-F	GCAAGTCTTATACGATTGAGGATGC	Forward primer to amplify upstream sequence of spd_1672.
eep-R-Ery	TGTTCATATGAAAATTCCTCCGGGCGCGACAGCGTTTCCTCCGTCTTTTG	Reverse primer to amplify upstream sequence of spd_1672.
eep-F-Ery	AGTTATCTATTATTTAACGGGAGGAAATAAACTTGGAATGACATTATGCGACTC	Forward primer to amplify downstream sequence of spd_1672.
eep-down-R	AGCGTGGAAACTATAAGCATCCTT	Reverse primer to amplify downstream sequence of spd_1672.
SPD1520-up-F	TAATTTGAAAGGTCTTTACTTATATGGAGAC	Forward primer to amplify upstream sequence of spd_1672.
SPD1520-R-Ery	TGTTCATATGAAAATTCCTCCGGGCGCGACTTTAATGGTTTCTGTCATCGACGG	Reverse primer to amplify upstream sequence of spd_1672.
SPD1520-F-Ery	AGTTATCTATTATTTAACGGGAGGAAATAAGGTCAAGCTGAACCAAGCTC	Forward primer to amplify downstream sequence of spd_1672.
SPD1520-down-R	CCGAGGGCATAGAAATCATAGAT	Reverse primer to amplify downstream sequence of spd_1672.
SPD0379-up-F	CCTTTGTTGGTGTTGGTTTGG	Forward primer to amplify upstream sequence of spd_1672.
SPD0379-R-Ery	TGTTCATATGAAAATTCCTCCGGGCGCGACTCGTTGGTAGTCCATTTTTCATAT	Reverse primer to amplify upstream sequence of spd_1672.
SPD0379-F-Ery	AGTTATCTATTATTTAACGGGAGGAAATAAGCTGTCATGGGTAAAGGCTTGA	Forward primer to amplify downstream sequence of spd_1672.
SPD0379-down-R	CTGCCTTAGAGAGGGTTTCAC	Reverse primer to amplify downstream sequence of spd_1672.
Primers to clone PZn-spd_xxxx with pMK11
Primer name	5'-3' sequence	Description
SPD_1405-For	GAGAGAATTCGGGTATTTATAAGAGGAATTATGACAT	Forward primer to amplify spd_1405.
SPD_1405-Rev	GCGCACTAGTTTAATCCTTCCAGAGATCCATGG	Reverse primer to amplify spd_1405.
SPD_1522-For	GAGAGAATTCGAAAAAGGAAAGATAAATGAAGCC	Forward primer to amplify spd_1522.
SPD_1522-Rev	GCGCACTAGTCCATCTAATCACCTCCGTTATCTAA	Reverse primer to amplify spd_1522.
Primers to clone C-terminal or N-terminal GFP fusion of spd_1416, spd_1417, spd_1197, spd_1198
Primer name	5'-3' sequence	Description
SPD_1416-Cter-F	GCATGCGGCCGCTCTTTTGTGATATAATAGAAACATG	Forward primer to amplify spd_1416. Clone with pMK17, for C-terminal GFP fusion.
SPD_1416-Cter-R	CGCCACTAGTGTTCATCTCCTTTCTAACAATCTGA	Reverse primer to amplify spd_1416. Clone with pMK17, for C-terminal GFP fusion.
SPD_1416-Nter-F	GCGCACTAGTAACTTAAAAACTACTTTGGGCC	Forward primer to amplify spd_1416. Clone with pCG6, for N-terminal GFP fusion.
SPD_1416-Nter-R	GCATGCGGCCGCTTATTAGTTCATCTCCTTTCTAACAA	Reverse primer to amplify spd_1416. Clone with pCG6, for N-terminal GFP fusion.
SPD_1417-Cter-F	GCATGCGGCCGCTTGTTAGAAAGGAGATGAACTAATG	Forward primer to amplify spd_1417. Clone with pMK17, for C-terminal GFP fusion.
SPD_1417-Cter-R	CGCCACTAGTAGAAAAGTCAGCCTTGCTTTTGACG	Reverse primer to amplify spd_1417. Clone with pMK17, for C-terminal GFP fusion.
SPD_1417-Nter-F	GCGCACTAGTGTTTATACTTCACTTTCCTCAA	Forward primer to amplify spd_1417. Clone with pCG6, for N-terminal GFP fusion.
SPD_1417-Nter-R	GCATGCGGCCGCTTATTAAGAAAAGTCAGCCTTGCTT	Reverse primer to amplify spd_1417. Clone with pCG6, for N-terminal GFP fusion.
SPD_1198-Cter-F	GCATGCGGCCGCACATTAGAACGGGGGTGACCAAGTG	Forward primer to amplify spd_1198. Clone with pMK17, for C-terminal GFP fusion.
SPD_1198-Cter-R	CGCCTCTAGAGTTTTCCTTTGTAAGCATTTTTGCT	Reverse primer to amplify spd_1198. Clone with pMK17, for C-terminal GFP fusion.
SPD_1198-Nter-F	GCGCTCTAGAATTGATGGGAAACGATTATTATT	Forward primer to amplify spd_1198. Clone with pCG6, for N-terminal GFP fusion.
SPD_1198-Nter-R	GCATGCGGCCGCTTACTAGTTTTCCTTTGTAAGCATTT	Reverse primer to amplify spd_1198. Clone with pCG6, for N-terminal GFP fusion.
SPD_1197-Cter-F	GCATGCGGCCGCCTAAACAAAGGAGAAAAAAATCATG	Forward primer to amplify spd_1197. Clone with pMK17, for C-terminal GFP fusion.
SPD_1197-Cter-R	CGCCACTAGTTAATTTAAAGGTTGCTACACCGAGG	Reverse primer to amplify spd_1197. Clone with pMK17, for C-terminal GFP fusion.
SPD_1197-Nter-F	GCGCACTAGTTTTGAACATTATTCAGTAGCTG	Forward primer to amplify spd_1197. Clone with pCG6, for N-terminal GFP fusion.
SPD_1197-Nter-R	GCATGCGGCCGCTTATAATTTAAAGGTTGCTACACCG	Reverse primer to amplify spd_1197. Clone with pCG6, for N-terminal GFP fusion.
Primers for Plac-dcas9 and sgRNA sequencing
Ppepx1-F	TCTAGACGGTGATCAACACGCTAG	Forward primer to amplify sgRNA or Plac-dcas9 fragment.
Ppepx1-R	ATGGAAAGCTGATGGGCAATATC	Reverse primer to amplify sgRNA.
Ppepx_Seq_R	CGAGGGATTTGGTGATTCTTCTT	Primer for sgRNA sequencing.
bga-down-R	CTCTTGTCAGCTTTACGCTCCATA	Reverse primer to amplify Plac-dcas9 fragment.
dcas9-Sequencing-up	GTTTGTGGAGCAGCATAAGCATTA	Primer Plac-dcas9 sequencing.
dcas9-Seq-1	GCACTAAGAACTTTATCTAAATTGGCATC	Primer Plac-dcas9 sequencing.
dcas9-Seq-2	GCTCAGACTTAGCAATCATTTTACG	Primer Plac-dcas9 sequencing.
dcas9-Seq-3	CCCCATTACTTTGACCAATTCATC	Primer Plac-dcas9 sequencing.
dcas9-Seq-4	AGACAGCGGAAGCGACTCGT	Primer Plac-dcas9 sequencing.
dCas9-Seq-5	CAGCTTCAATGATTAAACGCTACG	Primer Plac-dcas9 sequencing.
dcas9-sequencing-down	CATCTACTTTCGCCATCTCATTTG	Primer Plac-dcas9 sequencing.
